# Supplementary material for: 10-(2-Eth­oxy-1,3-thia­zol-5-yl)-10-hy­droxy­phenanthren-9(10H)-one
Source: Acta Crystallogr Sect E Struct Rep Online. 2010 Aug 11;66(Pt 9):o2234–5. doi: 10.1107/S1600536810031004 (PMC3008141; doi:10.1107/S1600536810031004)
Supplement: Supplementary file 1 [file e-66-o2234-sup1.cif]

##############################################################################
###                                                                        ###
###        Electronic paper (Acta Crystallographica Section E)             ###
###                                                                        ###
##############################################################################
#                                                                            #
# This CIF contains the data in a paper accepted for publication in Acta     #
# Crystallographica Section E. It conforms to the requirements of Notes      #
# for Authors for Section E, and has been peer reviewed under the auspices   #
# of the IUCr Commission on Journals.                                        #
#                                                                            #
# Full details of the Crystallographic Information File format               #
# are given in the paper "The Crystallographic Information File (CIF):       #
# a New Standard Archive File for Crystallography" by S. R. Hall, F. H.      #
# Allen and I. D. Brown [Acta Cryst. (1991), A47, 655-685].                  #
#                                                                            #
# The current version of the core CIF dictionary is obtainable from          #
# ftp://ftp.iucr.org/pub/cif_core.dic. The current version number is 2.4.    #
#                                                                            #
# Software is freely available for graphical display of the structure(s) in  #
# this CIF.  For information consult the CIF home page http://www.iucr.org/  #
# cif/home.html                                                              #
#                                                                            #
# This file may be used for bona fide research purposes within the           #
# scientific community so long as proper attribution is given to the journal # 
# article from which it was obtained.                                        #
#                                                                            #
##############################################################################
                                             
data_global
_audit_creation_method     'form.cif (version 2.0)'
_journal_data_validation_number     ?
_journal_date_recd_electronic     2010-08-02
_journal_date_accepted     2010-08-03
_journal_name_full     'Acta Crystallographica, Section E'
_journal_year     2010
_journal_volume     66
_journal_issue      9
_journal_page_first     o2234
_journal_page_last     o2235
_journal_paper_category     QO
_journal_coeditor_code     BT5320
_publ_contact_author_name     'Prof. Fun, Hoong-Kun'
_publ_contact_author_address
;
      X-ray Crystallography Unit
      School of Physics
      Universiti Sains Malaysia
      11800 USM, Penang
      MALAYSIA
;
_publ_contact_author_email     'hkfun@usm.my'
_publ_contact_author_fax     '604 6579150'
_publ_contact_author_phone     '604 6533652'
_publ_section_title
;
10-(2-Ethoxy-1,3-thiazol-5-yl)-10-hydroxyphenanthren-9(10<i>H</i>)-one
;
loop_
    _publ_author_name
    _publ_author_footnote
    _publ_author_address
    'Hoong-Kun Fun'
;
      Thomson Reuters ResearcherID: A-3561-2009.
;
;     X-ray Crystallography Unit
      School of Physics
      Universiti Sains Malaysia
      11800 USM, Penang
      Malaysia
;
    'Jia Hao Goh'
;
      Thomson Reuters ResearcherID: C-7576-2009.
;
;
      X-ray Crystallography Unit
      School of Physics
      Universiti Sains Malaysia
      11800 USM, Penang
      Malaysia
;
    'Yang Liu' ?
;
      School of Chemistry and Chemical Engineering
      Nanjing University
      Nanjing 210093
      People's Republic of China
;
    'Yan Zhang' ?
;
      School of Chemistry and Chemical Engineering
      Nanjing University
      Nanjing 210093
      People's Republic of China
;
data_I
_audit_creation_method     SHELXL-97
_chemical_name_systematic
;
10-(2-Ethoxy-1,3-thiazol-5-yl)-10-hydroxyphenanthren-9(10<i>H</i>)-one
;
_chemical_name_common     ?
_chemical_formula_moiety     'C19 H15 N O3 S'
_chemical_formula_sum     'C19 H15 N O3 S'
_chemical_formula_iupac     'C19 H15 N O3 S'
_chemical_formula_weight     337.38
_chemical_melting_point     ?
_symmetry_cell_setting     triclinic
_symmetry_space_group_name_H-M     'P -1'
_symmetry_space_group_name_Hall     '-P 1'
loop_
    _symmetry_equiv_pos_as_xyz
    'x, y, z'
    '-x, -y, -z'
_cell_length_a     7.1386(4)
_cell_length_b     9.6206(6)
_cell_length_c     12.7743(8)
_cell_angle_alpha     106.863(2)
_cell_angle_beta     97.746(2)
_cell_angle_gamma     104.667(2)
_cell_volume     791.41(8)
_cell_formula_units_Z     2
_cell_measurement_reflns_used     9610
_cell_measurement_theta_min     3.03
_cell_measurement_theta_max     35.04
_cell_measurement_temperature     100.00(10)
_exptl_crystal_description     'block'
_exptl_crystal_colour     'colourless'
_exptl_crystal_size_max     0.403
_exptl_crystal_size_mid     0.31
_exptl_crystal_size_min     0.197
_exptl_crystal_density_diffrn     1.416
_exptl_crystal_density_meas     ?
_exptl_crystal_density_method     'not measured'
_exptl_crystal_F_000     352
_exptl_absorpt_coefficient_mu     0.222
_exptl_absorpt_correction_type     multi-scan
_exptl_absorpt_process_details     '(<i>SADABS</i>; Bruker, 2009)'
_exptl_absorpt_correction_T_min     0.9160
_exptl_absorpt_correction_T_max     0.9576
_exptl_special_details
;
The crystal was placed in the cold stream of an Oxford Cryosystems
Cobra open-flow nitrogen cryostat (Cosier & Glazer, 1986) operating
at 100.0(1)K.
;
_diffrn_ambient_temperature     100.00(10)
_diffrn_radiation_type     MoK\a
_diffrn_radiation_wavelength     0.71073
_diffrn_radiation_source     'fine-focus sealed tube'
_diffrn_radiation_monochromator     graphite
_diffrn_measurement_device_type
;
Bruker APEXII DUO CCD area-detector diffractometer
;
_diffrn_measurement_method     '\f and \w scans'
_diffrn_detector_area_resol_mean     ?
_diffrn_reflns_number     16288
_diffrn_reflns_av_R_equivalents     0.0234
_diffrn_reflns_av_sigmaI/netI     0.0220
_diffrn_reflns_theta_min     1.71
_diffrn_reflns_theta_max     29.00
_diffrn_reflns_theta_full     29.00
_diffrn_measured_fraction_theta_max     0.986
_diffrn_measured_fraction_theta_full     0.986
_diffrn_reflns_limit_h_min     -9
_diffrn_reflns_limit_h_max     9
_diffrn_reflns_limit_k_min     -13
_diffrn_reflns_limit_k_max     13
_diffrn_reflns_limit_l_min     -17
_diffrn_reflns_limit_l_max     16
_diffrn_standards_number     0
_diffrn_standards_interval_count     .
_diffrn_standards_interval_time     .
_diffrn_standards_decay_%     ?
_refine_special_details
;
 Refinement of F^2^ against ALL reflections.  The weighted R-factor wR and
 goodness of fit S are based on F^2^, conventional R-factors R are based
 on F, with F set to zero for negative F^2^. The threshold expression of
 F^2^ > 2sigma(F^2^) is used only for calculating R-factors(gt) etc. and is
 not relevant to the choice of reflections for refinement.  R-factors based
 on F^2^ are statistically about twice as large as those based on F, and R-
 factors based on ALL data will be even larger.
;
_reflns_number_total     4157
_reflns_number_gt     3811
_reflns_threshold_expression     I>2\s(I)
_refine_ls_structure_factor_coef     Fsqd
_refine_ls_matrix_type     full
_refine_ls_R_factor_all     0.0468
_refine_ls_R_factor_gt     0.0416
_refine_ls_wR_factor_gt     0.1237
_refine_ls_wR_factor_ref     0.1389
_refine_ls_goodness_of_fit_ref     1.123
_refine_ls_restrained_S_all     1.123
_refine_ls_number_reflns     4157
_refine_ls_number_parameters     222
_refine_ls_number_restraints     0
_refine_ls_hydrogen_treatment     mixed
_refine_ls_weighting_scheme     calc
_refine_ls_weighting_details
         'calc w=1/[\s^2^(Fo^2^)+(0.0860P)^2^+0.3384P] where P=(Fo^2^+2Fc^2^)/3'
_atom_sites_solution_hydrogens     geom
_atom_sites_solution_primary     direct
_atom_sites_solution_secondary     difmap
_refine_ls_shift/su_max     0.000
_refine_ls_shift/su_mean     0.000
_refine_diff_density_max     0.961
_refine_diff_density_min     -0.511
_refine_ls_extinction_method     none
_refine_ls_extinction_coef     ?
loop_
    _atom_type_symbol
    _atom_type_description
    _atom_type_scat_dispersion_real
    _atom_type_scat_dispersion_imag
    _atom_type_scat_source
    'C' 'C' 0.0033 0.0016
                         'International Tables Vol C Tables 4.2.6.8 and 6.1.1.4'
    'H' 'H' 0.0000 0.0000
                         'International Tables Vol C Tables 4.2.6.8 and 6.1.1.4'
    'N' 'N' 0.0061 0.0033
                         'International Tables Vol C Tables 4.2.6.8 and 6.1.1.4'
    'O' 'O' 0.0106 0.0060
                         'International Tables Vol C Tables 4.2.6.8 and 6.1.1.4'
    'S' 'S' 0.1246 0.1234
                         'International Tables Vol C Tables 4.2.6.8 and 6.1.1.4'
_computing_data_collection     'APEX2 (Bruker, 2009)'
_computing_cell_refinement     'SAINT (Bruker, 2009)'
_computing_data_reduction     'SAINT (Bruker, 2009)'
_computing_structure_solution     'SHELXTL (Sheldrick, 2008)'
_computing_structure_refinement     'SHELXTL (Sheldrick, 2008)'
_computing_molecular_graphics     'SHELXTL (Sheldrick, 2008)'
_computing_publication_material
;
SHELXTL (Sheldrick, 2008) and PLATON (Spek, 2009)
;
loop_
    _atom_site_type_symbol
    _atom_site_label
    _atom_site_fract_x
    _atom_site_fract_y
    _atom_site_fract_z
    _atom_site_U_iso_or_equiv
    _atom_site_adp_type
    _atom_site_calc_flag
    _atom_site_refinement_flags
    _atom_site_occupancy
    _atom_site_disorder_assembly
    _atom_site_disorder_group
    S S1 -0.03580(5) -0.12894(4) 0.11117(3) 0.01623(12) Uani d . 1 . .
    O O1 0.39811(18) -0.00646(13) 0.31190(10) 0.0235(2) Uani d . 1 . .
    O O2 0.36598(16) 0.12494(13) 0.15415(9) 0.0185(2) Uani d . 1 . .
    O O3 -0.42108(15) -0.26001(11) 0.04040(8) 0.0161(2) Uani d . 1 . .
    N N1 -0.30774(17) 0.00285(13) 0.14259(9) 0.0143(2) Uani d . 1 . .
    C C1 0.3195(2) 0.09376(16) 0.33170(11) 0.0154(3) Uani d . 1 . .
    C C2 0.2699(2) 0.15724(15) 0.44016(11) 0.0145(3) Uani d . 1 . .
    C C3 0.2670(2) 0.07575(17) 0.51513(12) 0.0181(3) Uani d . 1 . .
    H H3A 0.2985 -0.0151 0.4963 0.022 Uiso calc R 1 . .
    C C4 0.2174(2) 0.12966(18) 0.61688(12) 0.0213(3) Uani d . 1 . .
    H H4A 0.2149 0.0754 0.6665 0.026 Uiso calc R 1 . .
    C C5 0.1715(2) 0.26594(19) 0.64427(12) 0.0234(3) Uani d . 1 . .
    H H5A 0.1340 0.3011 0.7116 0.028 Uiso calc R 1 . .
    C C6 0.1809(2) 0.35008(17) 0.57240(12) 0.0204(3) Uani d . 1 . .
    H H6A 0.1531 0.4424 0.5932 0.024 Uiso calc R 1 . .
    C C7 0.23147(19) 0.29845(15) 0.46916(11) 0.0143(3) Uani d . 1 . .
    C C8 0.2552(2) 0.38983(16) 0.39351(11) 0.0153(3) Uani d . 1 . .
    C C9 0.2628(2) 0.54351(17) 0.42843(13) 0.0202(3) Uani d . 1 . .
    H H9A 0.2493 0.5897 0.5006 0.024 Uiso calc R 1 . .
    C C10 0.2901(2) 0.62833(17) 0.35718(14) 0.0228(3) Uani d . 1 . .
    H H10A 0.2936 0.7301 0.3816 0.027 Uiso calc R 1 . .
    C C11 0.3123(2) 0.56129(18) 0.24976(14) 0.0230(3) Uani d . 1 . .
    H H11A 0.3321 0.6184 0.2024 0.028 Uiso calc R 1 . .
    C C12 0.3050(2) 0.40867(17) 0.21277(13) 0.0191(3) Uani d . 1 . .
    H H12A 0.3189 0.3637 0.1405 0.023 Uiso calc R 1 . .
    C C13 0.2769(2) 0.32302(16) 0.28379(12) 0.0151(3) Uani d . 1 . .
    C C14 0.2567(2) 0.15402(15) 0.23775(11) 0.0140(3) Uani d . 1 . .
    C C15 0.0382(2) 0.06559(15) 0.18794(11) 0.0139(3) Uani d . 1 . .
    C C16 -0.1246(2) 0.11260(15) 0.19485(11) 0.0151(3) Uani d . 1 . .
    H H16A -0.1142 0.2136 0.2328 0.018 Uiso calc R 1 . .
    C C17 -0.2804(2) -0.12792(15) 0.09691(11) 0.0134(2) Uani d . 1 . .
    C C18 -0.6223(2) -0.24987(16) 0.01743(12) 0.0168(3) Uani d . 1 . .
    H H18A -0.6257 -0.1734 -0.0177 0.020 Uiso calc R 1 . .
    H H18B -0.6678 -0.2221 0.0866 0.020 Uiso calc R 1 . .
    C C19 -0.7522(2) -0.40515(19) -0.06037(15) 0.0277(3) Uani d . 1 . .
    H H19A -0.8874 -0.4047 -0.0758 0.042 Uiso calc R 1 . .
    H H19B -0.7438 -0.4801 -0.0256 0.042 Uiso calc R 1 . .
    H H19C -0.7082 -0.4296 -0.1293 0.042 Uiso calc R 1 . .
    H H1O2 0.446(4) 0.075(3) 0.170(2) 0.046(7) Uiso d . 1 . .
loop_
    _atom_site_aniso_label
    _atom_site_aniso_U_11
    _atom_site_aniso_U_22
    _atom_site_aniso_U_33
    _atom_site_aniso_U_12
    _atom_site_aniso_U_13
    _atom_site_aniso_U_23
    S1 0.01308(18) 0.01435(18) 0.02028(19) 0.00675(13) 0.00430(13) 0.00202(13)
    O1 0.0287(6) 0.0282(6) 0.0238(5) 0.0196(5) 0.0105(4) 0.0121(4)
    O2 0.0193(5) 0.0265(5) 0.0193(5) 0.0148(4) 0.0105(4) 0.0122(4)
    O3 0.0133(5) 0.0149(5) 0.0187(5) 0.0051(4) 0.0016(4) 0.0042(4)
    N1 0.0137(5) 0.0156(5) 0.0150(5) 0.0066(4) 0.0038(4) 0.0052(4)
    C1 0.0134(6) 0.0174(6) 0.0160(6) 0.0051(5) 0.0032(5) 0.0060(5)
    C2 0.0120(6) 0.0160(6) 0.0143(6) 0.0041(5) 0.0023(4) 0.0038(5)
    C3 0.0163(6) 0.0181(6) 0.0192(6) 0.0046(5) 0.0019(5) 0.0070(5)
    C4 0.0214(7) 0.0250(7) 0.0165(6) 0.0034(6) 0.0025(5) 0.0096(5)
    C5 0.0257(8) 0.0275(7) 0.0146(6) 0.0056(6) 0.0068(5) 0.0050(6)
    C6 0.0230(7) 0.0202(6) 0.0176(6) 0.0086(5) 0.0066(5) 0.0032(5)
    C7 0.0118(6) 0.0164(6) 0.0139(6) 0.0046(5) 0.0019(5) 0.0041(5)
    C8 0.0110(6) 0.0172(6) 0.0175(6) 0.0051(5) 0.0013(5) 0.0060(5)
    C9 0.0191(7) 0.0174(6) 0.0216(7) 0.0065(5) 0.0010(5) 0.0037(5)
    C10 0.0201(7) 0.0160(6) 0.0304(8) 0.0057(5) 0.0004(6) 0.0071(6)
    C11 0.0221(7) 0.0211(7) 0.0272(7) 0.0053(6) 0.0028(6) 0.0127(6)
    C12 0.0181(6) 0.0206(7) 0.0204(6) 0.0065(5) 0.0038(5) 0.0094(5)
    C13 0.0116(6) 0.0170(6) 0.0181(6) 0.0059(5) 0.0031(5) 0.0072(5)
    C14 0.0133(6) 0.0166(6) 0.0142(6) 0.0069(5) 0.0042(5) 0.0061(5)
    C15 0.0142(6) 0.0137(6) 0.0141(6) 0.0053(5) 0.0042(5) 0.0038(4)
    C16 0.0148(6) 0.0147(6) 0.0169(6) 0.0068(5) 0.0039(5) 0.0050(5)
    C17 0.0132(6) 0.0162(6) 0.0126(5) 0.0062(5) 0.0034(4) 0.0056(5)
    C18 0.0127(6) 0.0193(6) 0.0195(6) 0.0060(5) 0.0028(5) 0.0077(5)
    C19 0.0177(7) 0.0236(7) 0.0327(8) 0.0031(6) -0.0008(6) 0.0020(6)
_geom_special_details
;
 All esds (except the esd in the dihedral angle between two l.s. planes)
 are estimated using the full covariance matrix.  The cell esds are taken
 into account individually in the estimation of esds in distances, angles
 and torsion angles; correlations between esds in cell parameters are only
 used when they are defined by crystal symmetry.  An approximate (isotropic)
 treatment of cell esds is used for estimating esds involving l.s. planes.
;
loop_
    _geom_bond_atom_site_label_1
    _geom_bond_atom_site_label_2
    _geom_bond_site_symmetry_2
    _geom_bond_distance
    _geom_bond_publ_flag
    S1 C17 . 1.7335(14) ?
    S1 C15 . 1.7430(14) ?
    O1 C1 . 1.2161(18) ?
    O2 C14 . 1.4105(16) ?
    O2 H1O2 . 0.87(3) ?
    O3 C17 . 1.3308(16) ?
    O3 C18 . 1.4606(17) ?
    N1 C17 . 1.3003(17) ?
    N1 C16 . 1.3880(17) ?
    C1 C2 . 1.4728(19) ?
    C1 C14 . 1.5388(19) ?
    C2 C3 . 1.4019(19) ?
    C2 C7 . 1.4079(19) ?
    C3 C4 . 1.382(2) ?
    C3 H3A . 0.9300 ?
    C4 C5 . 1.390(2) ?
    C4 H4A . 0.9300 ?
    C5 C6 . 1.387(2) ?
    C5 H5A . 0.9300 ?
    C6 C7 . 1.3984(19) ?
    C6 H6A . 0.9300 ?
    C7 C8 . 1.4821(19) ?
    C8 C9 . 1.3994(19) ?
    C8 C13 . 1.4100(19) ?
    C9 C10 . 1.389(2) ?
    C9 H9A . 0.9300 ?
    C10 C11 . 1.386(2) ?
    C10 H10A . 0.9300 ?
    C11 C12 . 1.391(2) ?
    C11 H11A . 0.9300 ?
    C12 C13 . 1.3933(19) ?
    C12 H12A . 0.9300 ?
    C13 C14 . 1.5211(19) ?
    C14 C15 . 1.5189(19) ?
    C15 C16 . 1.3543(19) ?
    C16 H16A . 0.9300 ?
    C18 C19 . 1.506(2) ?
    C18 H18A . 0.9700 ?
    C18 H18B . 0.9700 ?
    C19 H19A . 0.9600 ?
    C19 H19B . 0.9600 ?
    C19 H19C . 0.9600 ?
loop_
    _geom_angle_atom_site_label_1
    _geom_angle_atom_site_label_2
    _geom_angle_atom_site_label_3
    _geom_angle_site_symmetry_1
    _geom_angle_site_symmetry_3
    _geom_angle
    _geom_angle_publ_flag
    C17 S1 C15 . . 88.43(6) ?
    C14 O2 H1O2 . . 110.0(18) ?
    C17 O3 C18 . . 115.16(11) ?
    C17 N1 C16 . . 109.10(11) ?
    O1 C1 C2 . . 123.78(13) ?
    O1 C1 C14 . . 119.33(12) ?
    C2 C1 C14 . . 116.81(12) ?
    C3 C2 C7 . . 120.73(13) ?
    C3 C2 C1 . . 118.45(13) ?
    C7 C2 C1 . . 120.80(12) ?
    C4 C3 C2 . . 120.36(14) ?
    C4 C3 H3A . . 119.8 ?
    C2 C3 H3A . . 119.8 ?
    C3 C4 C5 . . 119.26(13) ?
    C3 C4 H4A . . 120.4 ?
    C5 C4 H4A . . 120.4 ?
    C6 C5 C4 . . 120.78(14) ?
    C6 C5 H5A . . 119.6 ?
    C4 C5 H5A . . 119.6 ?
    C5 C6 C7 . . 121.10(14) ?
    C5 C6 H6A . . 119.5 ?
    C7 C6 H6A . . 119.5 ?
    C6 C7 C2 . . 117.69(13) ?
    C6 C7 C8 . . 122.51(13) ?
    C2 C7 C8 . . 119.73(12) ?
    C9 C8 C13 . . 118.16(13) ?
    C9 C8 C7 . . 122.03(13) ?
    C13 C8 C7 . . 119.79(12) ?
    C10 C9 C8 . . 121.18(14) ?
    C10 C9 H9A . . 119.4 ?
    C8 C9 H9A . . 119.4 ?
    C11 C10 C9 . . 120.00(14) ?
    C11 C10 H10A . . 120.0 ?
    C9 C10 H10A . . 120.0 ?
    C10 C11 C12 . . 120.05(14) ?
    C10 C11 H11A . . 120.0 ?
    C12 C11 H11A . . 120.0 ?
    C11 C12 C13 . . 120.15(14) ?
    C11 C12 H12A . . 119.9 ?
    C13 C12 H12A . . 119.9 ?
    C12 C13 C8 . . 120.47(13) ?
    C12 C13 C14 . . 118.51(12) ?
    C8 C13 C14 . . 120.90(12) ?
    O2 C14 C15 . . 109.48(11) ?
    O2 C14 C13 . . 111.05(11) ?
    C15 C14 C13 . . 108.38(11) ?
    O2 C14 C1 . . 110.69(11) ?
    C15 C14 C1 . . 105.45(11) ?
    C13 C14 C1 . . 111.60(11) ?
    C16 C15 C14 . . 130.07(12) ?
    C16 C15 S1 . . 109.29(10) ?
    C14 C15 S1 . . 120.62(10) ?
    C15 C16 N1 . . 116.81(12) ?
    C15 C16 H16A . . 121.6 ?
    N1 C16 H16A . . 121.6 ?
    N1 C17 O3 . . 126.45(12) ?
    N1 C17 S1 . . 116.37(10) ?
    O3 C17 S1 . . 117.18(10) ?
    O3 C18 C19 . . 106.62(12) ?
    O3 C18 H18A . . 110.4 ?
    C19 C18 H18A . . 110.4 ?
    O3 C18 H18B . . 110.4 ?
    C19 C18 H18B . . 110.4 ?
    H18A C18 H18B . . 108.6 ?
    C18 C19 H19A . . 109.5 ?
    C18 C19 H19B . . 109.5 ?
    H19A C19 H19B . . 109.5 ?
    C18 C19 H19C . . 109.5 ?
    H19A C19 H19C . . 109.5 ?
    H19B C19 H19C . . 109.5 ?
loop_
    _geom_torsion_atom_site_label_1
    _geom_torsion_atom_site_label_2
    _geom_torsion_atom_site_label_3
    _geom_torsion_atom_site_label_4
    _geom_torsion_site_symmetry_1
    _geom_torsion_site_symmetry_2
    _geom_torsion_site_symmetry_3
    _geom_torsion_site_symmetry_4
    _geom_torsion
    _geom_torsion_publ_flag
    O1 C1 C2 C3 . . . . -16.1(2) ?
    C14 C1 C2 C3 . . . . 160.58(12) ?
    O1 C1 C2 C7 . . . . 162.22(14) ?
    C14 C1 C2 C7 . . . . -21.08(18) ?
    C7 C2 C3 C4 . . . . 2.9(2) ?
    C1 C2 C3 C4 . . . . -178.75(13) ?
    C2 C3 C4 C5 . . . . -0.3(2) ?
    C3 C4 C5 C6 . . . . -2.0(2) ?
    C4 C5 C6 C7 . . . . 1.8(2) ?
    C5 C6 C7 C2 . . . . 0.8(2) ?
    C5 C6 C7 C8 . . . . -176.09(13) ?
    C3 C2 C7 C6 . . . . -3.1(2) ?
    C1 C2 C7 C6 . . . . 178.58(12) ?
    C3 C2 C7 C8 . . . . 173.88(12) ?
    C1 C2 C7 C8 . . . . -4.43(19) ?
    C6 C7 C8 C9 . . . . 11.4(2) ?
    C2 C7 C8 C9 . . . . -165.45(13) ?
    C6 C7 C8 C13 . . . . -170.55(13) ?
    C2 C7 C8 C13 . . . . 12.60(19) ?
    C13 C8 C9 C10 . . . . 0.3(2) ?
    C7 C8 C9 C10 . . . . 178.36(13) ?
    C8 C9 C10 C11 . . . . -0.6(2) ?
    C9 C10 C11 C12 . . . . 0.7(2) ?
    C10 C11 C12 C13 . . . . -0.5(2) ?
    C11 C12 C13 C8 . . . . 0.2(2) ?
    C11 C12 C13 C14 . . . . 176.17(13) ?
    C9 C8 C13 C12 . . . . 0.0(2) ?
    C7 C8 C13 C12 . . . . -178.18(12) ?
    C9 C8 C13 C14 . . . . -175.96(13) ?
    C7 C8 C13 C14 . . . . 5.91(19) ?
    C12 C13 C14 O2 . . . . 30.47(17) ?
    C8 C13 C14 O2 . . . . -153.54(12) ?
    C12 C13 C14 C15 . . . . -89.82(15) ?
    C8 C13 C14 C15 . . . . 86.17(15) ?
    C12 C13 C14 C1 . . . . 154.49(12) ?
    C8 C13 C14 C1 . . . . -29.51(17) ?
    O1 C1 C14 O2 . . . . -22.47(18) ?
    C2 C1 C14 O2 . . . . 160.67(11) ?
    O1 C1 C14 C15 . . . . 95.84(15) ?
    C2 C1 C14 C15 . . . . -81.02(14) ?
    O1 C1 C14 C13 . . . . -146.70(13) ?
    C2 C1 C14 C13 . . . . 36.44(16) ?
    O2 C14 C15 C16 . . . . -131.81(15) ?
    C13 C14 C15 C16 . . . . -10.54(19) ?
    C1 C14 C15 C16 . . . . 109.08(16) ?
    O2 C14 C15 S1 . . . . 50.22(14) ?
    C13 C14 C15 S1 . . . . 171.49(9) ?
    C1 C14 C15 S1 . . . . -68.89(13) ?
    C17 S1 C15 C16 . . . . -0.46(10) ?
    C17 S1 C15 C14 . . . . 177.89(11) ?
    C14 C15 C16 N1 . . . . -178.05(12) ?
    S1 C15 C16 N1 . . . . 0.10(15) ?
    C17 N1 C16 C15 . . . . 0.48(17) ?
    C16 N1 C17 O3 . . . . 179.32(12) ?
    C16 N1 C17 S1 . . . . -0.87(14) ?
    C18 O3 C17 N1 . . . . 7.77(19) ?
    C18 O3 C17 S1 . . . . -172.05(9) ?
    C15 S1 C17 N1 . . . . 0.80(11) ?
    C15 S1 C17 O3 . . . . -179.37(11) ?
    C17 O3 C18 C19 . . . . 171.99(12) ?
loop_
    _geom_hbond_atom_site_label_D
    _geom_hbond_atom_site_label_H
    _geom_hbond_atom_site_label_A
    _geom_hbond_site_symmetry_A
    _geom_hbond_distance_DH
    _geom_hbond_distance_HA
    _geom_hbond_distance_DA
    _geom_hbond_angle_DHA
    _geom_hbond_publ_flag
    O2 H1O2 N1 1_655 0.87(3) 2.08(3) 2.8643(18) 149(2) yes
    C12 H12A O3 2_555 0.9300 2.5200 3.4395(18) 170.00 yes
    C4 H4A Cg1 2_556 0.930 2.699 3.563 155 yes
