# Supplementary material for: 10-(2-Eth­oxy-1,3-thia­zol-5-yl)-10-hy­droxy­phenanthren-9(10H)-one
Source: Acta Crystallogr Sect E Struct Rep Online. 2010 Aug 11;66(Pt 9):o2234–5. doi: 10.1107/S1600536810031004 (PMC3008141; doi:10.1107/S1600536810031004)
Supplement: Supplementary file 2 [file e-66-o2234-Isup2.hkl]

# 
# h,k,l, Fc-squared, Fo-squared, sigma(Fo-squared) and status flag 
# 
data_I
_shelx_title ' ly2m in P-1 (100K)' 
_shelx_refln_list_code          4 
_shelx_F_calc_maximum       73.17 
_exptl_crystal_F_000       352.00 
_reflns_d_resolution_high  0.7331 
 
loop_ 
 _symmetry_equiv_pos_as_xyz 
 'x, y, z' 
 '-x, -y, -z' 
 
_cell_length_a     7.1386 
_cell_length_b     9.6206 
_cell_length_c    12.7743 
_cell_angle_alpha 106.863 
_cell_angle_beta   97.746 
_cell_angle_gamma 104.667 
 
_shelx_F_squared_multiplier     1.000 
 
loop_ 
 _refln_index_h 
 _refln_index_k 
 _refln_index_l 
 _refln_F_squared_calc 
 _refln_F_squared_meas 
 _refln_F_squared_sigma 
 _refln_observed_status 
   1   0   0      141.41      178.22      4.97 o 
   3   0   0     3185.40     2877.20     74.31 o 
   4   0   0      778.12      940.65     18.28 o 
   5   0   0        2.47        2.98      0.57 o 
   6   0   0      141.11      135.00      2.97 o 
   7   0   0      207.01      221.92      6.10 o 
   8   0   0       10.49       13.12      1.19 o 
   9   0   0      155.01      157.92      5.06 o 
  -9   1   0        2.67        3.23      0.89 o 
  -8   1   0      160.73      176.41      4.58 o 
  -7   1   0       44.63       52.17      1.96 o 
  -6   1   0      141.74      140.24      2.93 o 
  -5   1   0     1154.26     1277.94     15.98 o 
  -4   1   0       51.83       55.16      3.70 o 
  -3   1   0      166.38      159.24      5.09 o 
  -2   1   0     1601.69     1724.06     44.46 o 
   2   1   0      850.84      969.72     17.29 o 
   3   1   0     1143.69     1347.23     24.00 o 
   4   1   0       53.54       46.11      1.15 o 
   5   1   0      205.45      209.94      4.06 o 
   6   1   0       32.38       28.15      1.26 o 
   7   1   0       67.88       62.58      1.84 o 
   8   1   0      131.55      127.83      3.37 o 
  -9   2   0      146.88      148.03      5.18 o 
  -8   2   0       89.04       85.97      3.33 o 
  -7   2   0      137.40      153.63      3.93 o 
  -6   2   0      315.85      276.91      4.01 o 
  -5   2   0      119.39      113.78      1.84 o 
  -4   2   0     1711.58     1870.59     23.11 o 
  -3   2   0      205.80      213.51      2.87 o 
  -2   2   0     1131.66     1178.89     20.67 o 
   0   2   0       88.19       98.97      1.77 o 
   1   2   0     2220.15     2244.48     36.66 o 
   2   2   0       90.92       75.24      4.88 o 
   3   2   0      707.64      854.17     16.33 o 
   4   2   0      498.90      522.46     10.92 o 
   5   2   0     1205.15     1200.10     15.79 o 
   6   2   0       64.25       56.00      1.70 o 
   7   2   0       30.61       33.31      1.52 o 
   8   2   0      157.35      161.78      4.20 o 
  -9   3   0      103.23       98.62      3.85 o 
  -8   3   0        0.15        0.55      0.59 o 
  -7   3   0      210.20      186.57      5.47 o 
  -6   3   0      288.71      258.81      4.67 o 
  -5   3   0       41.82       46.89      1.00 o 
  -4   3   0      302.98      343.80      4.64 o 
  -3   3   0       80.48       97.11      2.24 o 
  -2   3   0      569.92      591.84     10.32 o 
  -1   3   0      100.56      123.79      1.81 o 
   0   3   0       11.08        4.75      0.36 o 
   1   3   0      908.60      961.75     13.24 o 
   2   3   0       20.37       24.50      0.83 o 
   3   3   0      124.11      109.44      3.56 o 
   4   3   0      738.77      731.75     14.19 o 
   5   3   0       39.51       34.70      1.33 o 
   6   3   0      146.39      141.60      3.10 o 
   7   3   0       36.66       40.62      1.70 o 
   8   3   0       88.63       96.84      3.08 o 
  -9   4   0       23.55       22.10      1.72 o 
  -8   4   0       14.46       10.89      1.27 o 
  -7   4   0        3.03        0.40      0.56 o 
  -6   4   0        2.09        3.33      0.74 o 
  -5   4   0      333.81      387.08      6.06 o 
  -4   4   0      856.10      992.18     14.43 o 
  -3   4   0      929.39      997.65     17.24 o 
  -2   4   0      442.34      583.50      7.51 o 
  -1   4   0       27.00       35.78      0.85 o 
   0   4   0     2043.85     2173.67     18.18 o 
   1   4   0     2910.43     3252.20     28.74 o 
   2   4   0      264.90      326.77      3.16 o 
   3   4   0       58.08       54.67      1.39 o 
   4   4   0      584.72      577.52      8.37 o 
   5   4   0        8.59       10.30      0.88 o 
   6   4   0        0.80        1.24      0.52 o 
   7   4   0       12.63       15.06      1.23 o 
  -9   5   0      148.64      142.26      5.10 o 
  -8   5   0       81.37       81.69      3.48 o 
  -7   5   0       23.92       18.09      1.67 o 
  -6   5   0      237.15      240.75      7.21 o 
  -5   5   0      375.85      383.81      7.71 o 
  -4   5   0      476.63      515.18      9.35 o 
  -3   5   0      315.38      384.98      6.00 o 
  -2   5   0       29.83       33.10      1.00 o 
  -1   5   0     2634.26     2936.90     24.29 o 
   0   5   0      217.68      251.93      2.70 o 
   1   5   0       57.18       65.50      1.15 o 
   2   5   0      180.14      154.01      2.11 o 
   3   5   0       92.42       97.96      1.92 o 
   4   5   0       77.45       63.96      1.90 o 
   5   5   0        7.06        7.09      0.82 o 
   6   5   0       28.97       31.82      1.75 o 
   7   5   0        0.86        0.36      0.61 o 
  -9   6   0      112.19       96.64      4.17 o 
  -8   6   0       50.09       48.80      2.78 o 
  -7   6   0       45.36       37.94      2.40 o 
  -6   6   0      338.99      327.99      9.69 o 
  -5   6   0      138.67      136.07      4.88 o 
  -4   6   0       10.07       11.10      1.38 o 
  -3   6   0       37.14       25.86      1.15 o 
  -2   6   0       14.66        9.29      0.45 o 
  -1   6   0      282.22      325.88      3.07 o 
   0   6   0       75.12       82.07      1.43 o 
   1   6   0      327.44      362.78      3.98 o 
   2   6   0       32.94       33.75      1.19 o 
   3   6   0        0.89        2.31      1.02 o 
   4   6   0      106.67       96.75      2.53 o 
   5   6   0       81.22       79.85      2.41 o 
   6   6   0       66.32       67.42      2.48 o 
  -9   7   0        0.53       -0.35      0.88 o 
  -8   7   0        6.99        4.72      1.33 o 
  -7   7   0       79.73       73.26      3.73 o 
  -6   7   0      166.79      143.32      5.54 o 
  -5   7   0        0.06        1.07      0.89 o 
  -4   7   0        0.52        0.96      0.72 o 
  -3   7   0       64.58       77.01      1.44 o 
  -2   7   0       20.34       24.19      0.73 o 
  -1   7   0       71.60       78.52      1.23 o 
   0   7   0     1060.13     1049.45      8.39 o 
   1   7   0       36.89       42.53      0.95 o 
   2   7   0       91.75       87.11      1.53 o 
   3   7   0      182.37      173.83      3.10 o 
   4   7   0       94.20       94.75      2.23 o 
   5   7   0       28.35       24.35      1.62 o 
  -8   8   0       18.78       27.63      2.76 o 
  -7   8   0       10.80        8.51      1.68 o 
  -6   8   0        4.15        1.64      0.99 o 
  -5   8   0      425.72      353.81     11.23 o 
  -4   8   0       34.27       28.58      3.55 o 
  -3   8   0       68.85      104.47      2.09 o 
  -2   8   0       97.50       92.41      1.51 o 
  -1   8   0       67.51       49.11      1.01 o 
   0   8   0      792.14      831.32      7.64 o 
   1   8   0       31.43       33.50      0.89 o 
   2   8   0       19.39       21.74      0.94 o 
   3   8   0       79.74       78.47      2.21 o 
   4   8   0       14.58       18.36      1.20 o 
   5   8   0        0.04       -0.62      0.65 o 
  -8   9   0        6.00        7.39      1.80 o 
  -7   9   0       57.13       54.30      3.66 o 
  -6   9   0      395.84      371.51     12.12 o 
  -5   9   0       36.35       36.50      3.01 o 
  -4   9   0      147.45      119.78      2.74 o 
  -3   9   0      302.34      284.44      4.28 o 
  -2   9   0      149.94      126.30      1.93 o 
  -1   9   0        4.20        9.13      0.67 o 
   0   9   0       75.47       83.93      1.73 o 
   1   9   0        2.69        2.13      0.39 o 
   2   9   0       13.39       16.80      1.19 o 
   3   9   0        0.01        0.11      0.59 o 
   4   9   0        3.37        3.23      0.75 o 
  -7  10   0       53.04       45.66      3.65 o 
  -6  10   0       84.34       87.98      5.04 o 
  -5  10   0        0.16        1.38      1.20 o 
  -4  10   0       61.02       55.45      2.22 o 
  -3  10   0        2.02        0.91      0.55 o 
  -2  10   0       17.93       17.18      1.63 o 
  -1  10   0        2.04        0.74      0.42 o 
   0  10   0       14.54       14.68      0.78 o 
   1  10   0        9.33        9.31      0.67 o 
   2  10   0       16.23       17.03      1.12 o 
   3  10   0        0.25        0.33      0.54 o 
  -7  11   0       63.67       66.13      4.57 o 
  -6  11   0      128.28      130.61      6.73 o 
  -5  11   0       16.75       23.32      3.17 o 
  -4  11   0       36.09       40.62      2.25 o 
  -3  11   0       19.15       25.94      1.78 o 
  -2  11   0       70.83       64.66      2.78 o 
  -1  11   0      165.18      147.28      2.80 o 
   0  11   0       13.47       17.42      1.34 o 
   1  11   0       34.37       42.08      1.48 o 
  -5  12   0      138.56      149.51      4.97 o 
  -4  12   0      277.96      308.40      7.81 o 
  -3  12   0        7.46       12.08      1.39 o 
  -2  12   0       31.94       24.30      1.86 o 
  -1  12   0      347.54      388.65      7.09 o 
   0 -12   1       57.95       60.39      1.78 o 
   1 -12   1       27.69       27.27      1.32 o 
   2 -12   1       68.80       60.32      2.14 o 
   3 -12   1      205.35      209.38     10.86 o 
   4 -12   1      160.09      164.30      5.23 o 
   5 -12   1        1.24       -0.07      1.07 o 
  -2 -11   1        0.04       -0.70      0.53 o 
  -1 -11   1      122.27      136.48      2.69 o 
   0 -11   1      149.97      153.54      2.56 o 
   1 -11   1       40.79       41.79      1.47 o 
   2 -11   1       32.50       39.36      1.80 o 
   3 -11   1      227.32      208.36      6.33 o 
   4 -11   1      142.70      135.18      5.45 o 
   5 -11   1       87.22      101.46      5.73 o 
   6 -11   1        1.24        0.66      1.26 o 
   7 -11   1        3.90        1.22      1.32 o 
  -3 -10   1       26.77       22.97      1.44 o 
  -2 -10   1      220.94      231.23      3.95 o 
  -1 -10   1       76.84       80.86      1.74 o 
   0 -10   1       29.53       28.49      1.05 o 
   1 -10   1        0.18        0.17      0.33 o 
   2 -10   1      159.79      160.38      2.73 o 
   3 -10   1      163.50      158.94      2.99 o 
   4 -10   1       57.47       51.80      2.12 o 
   5 -10   1       35.75       42.44      3.47 o 
   6 -10   1       24.98       21.65      2.81 o 
   7 -10   1       50.77       50.18      3.71 o 
  -4  -9   1      120.49      131.74      2.99 o 
  -3  -9   1        1.02        0.22      0.49 o 
  -2  -9   1       44.36       43.70      1.29 o 
  -1  -9   1      141.21      141.16      2.11 o 
   0  -9   1       86.78       85.01      1.69 o 
   1  -9   1      126.76      102.59      1.66 o 
   2  -9   1       16.84       19.57      0.84 o 
   3  -9   1       13.84        8.92      0.78 o 
   4  -9   1      184.44      173.44      5.80 o 
   5  -9   1      310.12      297.46     10.25 o 
   6  -9   1        0.09       -0.07      0.93 o 
   7  -9   1        2.20        3.75      1.37 o 
   8  -9   1      376.07      356.30     11.80 o 
  -5  -8   1        3.16        3.84      0.90 o 
  -4  -8   1        0.36        0.83      0.52 o 
  -3  -8   1        4.02        3.28      0.60 o 
  -2  -8   1      107.90      111.63      1.97 o 
  -1  -8   1       39.39       37.98      0.95 o 
   0  -8   1      423.33      406.77      4.12 o 
   1  -8   1       20.46       14.11      0.61 o 
   2  -8   1       23.81       33.74      0.88 o 
   3  -8   1      547.79      513.11      6.52 o 
   4  -8   1      590.43      546.64     15.83 o 
   5  -8   1       22.61       33.57      2.66 o 
   6  -8   1       63.24       54.77      3.41 o 
   7  -8   1      600.25      548.62     15.92 o 
   8  -8   1      241.94      240.91      8.53 o 
  -6  -7   1        4.69        5.15      0.97 o 
  -5  -7   1        0.15        0.17      0.55 o 
  -4  -7   1       37.54       41.62      1.79 o 
  -3  -7   1      160.48      144.12      2.98 o 
  -2  -7   1        9.85       10.39      0.62 o 
  -1  -7   1       54.81       57.68      1.00 o 
   0  -7   1      276.16      254.97      2.83 o 
   1  -7   1      133.27      127.98      1.65 o 
   2  -7   1      452.93      455.81      4.68 o 
   3  -7   1       53.00       48.82      1.40 o 
   4  -7   1      542.59      541.36     12.55 o 
   5  -7   1       14.22       22.02      2.24 o 
   6  -7   1        3.61        3.80      1.16 o 
   7  -7   1      174.54      169.44      6.35 o 
   8  -7   1       64.12       63.24      3.52 o 
   9  -7   1       36.54       36.49      2.71 o 
  -6  -6   1       67.45       70.61      2.39 o 
  -5  -6   1       61.57       63.94      3.17 o 
  -4  -6   1      115.08      108.08      2.66 o 
  -3  -6   1      163.31      167.81      2.83 o 
  -2  -6   1       20.93       20.95      0.75 o 
  -1  -6   1      669.88      663.47      6.11 o 
   0  -6   1        4.72        3.77      0.30 o 
   1  -6   1      233.50      250.53      2.47 o 
   2  -6   1       27.78       22.92      0.69 o 
   3  -6   1        1.01        2.78      0.61 o 
   4  -6   1      797.93      813.83     22.25 o 
   5  -6   1      490.69      489.14     13.58 o 
   6  -6   1        1.17       -0.14      0.64 o 
   7  -6   1      155.62      137.22      5.17 o 
   8  -6   1      545.15      536.84     14.94 o 
   9  -6   1      168.26      158.32      5.90 o 
  -7  -5   1        1.45        1.49      0.64 o 
  -6  -5   1       98.28      104.65      2.80 o 
  -5  -5   1        9.56       13.06      1.04 o 
  -4  -5   1      343.80      331.67      5.46 o 
  -3  -5   1       57.75       56.39      1.35 o 
  -2  -5   1        6.30       10.53      0.69 o 
  -1  -5   1      356.86      349.38      3.41 o 
   0  -5   1       66.37       54.17      1.14 o 
   1  -5   1       50.84       62.85      0.91 o 
   2  -5   1       91.99       93.48      1.53 o 
   3  -5   1      292.31      352.19      5.44 o 
   4  -5   1        1.54        1.33      0.67 o 
   5  -5   1       22.43       14.25      1.49 o 
   6  -5   1       12.89       20.29      1.64 o 
   7  -5   1      120.13      131.53      4.79 o 
   8  -5   1      398.69      364.95     10.48 o 
   9  -5   1        6.82        9.25      1.48 o 
  -7  -4   1       15.64       15.02      1.23 o 
  -6  -4   1       81.18       79.82      2.26 o 
  -5  -4   1        3.42        2.23      0.52 o 
  -4  -4   1       55.19       51.58      1.55 o 
  -3  -4   1       79.21       97.14      2.98 o 
  -2  -4   1      107.13      115.98      2.44 o 
  -1  -4   1      520.79      565.15      5.38 o 
   0  -4   1       59.68       96.29      1.18 o 
   1  -4   1      306.08      314.58      6.52 o 
   2  -4   1     1763.18     1900.45     20.27 o 
   3  -4   1       28.24       29.31      0.87 o 
   4  -4   1       39.23       55.87      1.64 o 
   5  -4   1      314.87      303.48      6.09 o 
   6  -4   1      198.27      252.21      7.33 o 
   7  -4   1        6.07        3.44      0.86 o 
   8  -4   1      104.45       95.85      3.88 o 
   9  -4   1        8.15       10.48      1.47 o 
  -8  -3   1       11.03        8.24      1.00 o 
  -7  -3   1       16.34       17.22      1.20 o 
  -6  -3   1       40.05       42.86      1.51 o 
  -5  -3   1        8.78        8.97      0.89 o 
  -3  -3   1       19.68        9.84      0.64 o 
  -2  -3   1       26.28       30.43      2.12 o 
  -1  -3   1      145.93      124.36      2.97 o 
   0  -3   1       77.05       76.13      1.14 o 
   1  -3   1      622.80      641.73      6.92 o 
   3  -3   1       81.04       66.83      1.67 o 
   4  -3   1        1.51        3.77      0.43 o 
   5  -3   1      724.78      836.27     12.22 o 
   6  -3   1       43.64       33.13      1.77 o 
   7  -3   1       90.65       96.24      3.59 o 
   8  -3   1        4.36        8.04      1.20 o 
   9  -3   1       80.05       77.01      3.52 o 
  -8  -2   1       15.96       17.01      2.41 o 
  -7  -2   1       25.35       23.53      1.24 o 
  -6  -2   1        0.29        0.01      0.37 o 
  -5  -2   1      458.87      470.30      9.45 o 
  -4  -2   1      313.92      308.86      4.68 o 
  -3  -2   1       25.80       23.33      0.77 o 
  -2  -2   1     1306.33     1237.84    164.40 o 
  -1  -2   1      209.08      249.11      5.49 o 
   0  -2   1        3.93        4.01      0.40 o 
   1  -2   1      135.65      165.54      2.56 o 
   2  -2   1       16.89       28.72      2.10 o 
   3  -2   1      310.84      344.98      5.32 o 
   4  -2   1        0.10        0.47      0.21 o 
   5  -2   1        3.69        7.17      0.46 o 
   6  -2   1      630.30      611.01      9.64 o 
   7  -2   1        0.68        1.63      0.56 o 
   8  -2   1        3.18        6.27      1.16 o 
   9  -2   1      272.14      248.34      7.92 o 
  -9  -1   1        0.99        0.97      0.62 o 
  -8  -1   1       33.76       28.55      1.53 o 
  -7  -1   1      176.85      184.49      3.56 o 
  -6  -1   1       58.01       54.86      1.54 o 
  -5  -1   1      536.51      548.79      8.83 o 
  -4  -1   1      642.07      629.97      8.27 o 
  -3  -1   1       93.33       92.61      3.90 o 
  -2  -1   1        8.21        5.42      0.40 o 
   2  -1   1      210.43      227.66      4.27 o 
   3  -1   1      655.55      747.64     12.49 o 
   4  -1   1     1196.03     1273.90     44.43 o 
   5  -1   1       16.62       12.27      0.61 o 
   6  -1   1      125.99      115.04      2.65 o 
   7  -1   1      347.12      360.62      7.72 o 
   8  -1   1      351.99      337.04      7.60 o 
   9  -1   1       27.20       30.28      2.16 o 
  -9   0   1        4.54        4.85      0.80 o 
  -8   0   1        8.76        8.45      0.90 o 
  -7   0   1       91.62       89.61      2.38 o 
  -6   0   1        5.94        4.75      0.56 o 
  -5   0   1       48.14       53.70      2.86 o 
  -4   0   1        0.15        0.61      1.01 o 
  -2   0   1        0.88        3.38      0.61 o 
  -1   0   1     1443.46     1507.71     38.80 o 
   0   0   1        7.35        4.06      0.15 o 
   1   0   1     1844.22     2036.91     45.48 o 
   3   0   1     2034.62     2218.21     55.06 o 
   4   0   1     1030.29     1262.97     15.88 o 
   5   0   1       44.72       49.48      1.92 o 
   6   0   1      147.40      178.31      4.78 o 
   7   0   1       62.99       67.37      2.54 o 
   8   0   1        9.22        9.50      2.95 o 
   9   0   1        0.37       -0.20      0.59 o 
  -9   1   1       31.21       26.96      1.62 o 
  -8   1   1       33.69       35.26      1.69 o 
  -7   1   1       15.46       15.30      0.89 o 
  -6   1   1      594.28      617.86      8.14 o 
  -5   1   1      146.31      171.88      4.37 o 
  -4   1   1        8.71       13.32      1.44 o 
  -3   1   1     3366.72     3778.79     97.07 o 
  -2   1   1        4.57        2.41      0.50 o 
  -1   1   1      678.79      694.87     18.18 o 
   0   1   1      532.38      597.42     13.74 o 
   3   1   1     1604.49     1731.65     24.67 o 
   4   1   1      142.99      155.94      4.55 o 
   5   1   1       83.69      126.50      2.91 o 
   6   1   1        0.39       -0.34      0.37 o 
   7   1   1        8.52        9.39      0.88 o 
   8   1   1      130.68      137.88      3.67 o 
  -9   2   1       55.10       63.95      2.78 o 
  -8   2   1       17.19       17.97      1.26 o 
  -7   2   1       77.11       91.08      2.15 o 
  -6   2   1      774.51      769.97     12.42 o 
  -5   2   1       31.15       28.10      1.13 o 
  -4   2   1      911.10      879.90     98.30 o 
  -3   2   1      642.96      671.63     12.86 o 
  -2   2   1        2.73        2.32      0.51 o 
   0   2   1      511.72      527.95      9.50 o 
   1   2   1      435.29      480.49     12.17 o 
   2   2   1      189.01      252.46      3.67 o 
   3   2   1      777.10      805.32      8.37 o 
   5   2   1       41.81       31.27      1.27 o 
   6   2   1      261.86      245.82      4.41 o 
   7   2   1      154.10      159.93      3.47 o 
   8   2   1      107.67      113.95      3.36 o 
  -9   3   1      112.62      112.47      3.91 o 
  -8   3   1      104.58      109.81      3.63 o 
  -7   3   1      128.77      134.11      3.98 o 
  -6   3   1      223.10      239.94      3.19 o 
  -5   3   1        2.91        0.39      0.17 o 
  -4   3   1      915.33      935.98     13.45 o 
  -3   3   1      347.72      379.79      7.19 o 
  -2   3   1       19.10       29.79      1.06 o 
  -1   3   1       22.84       48.67      0.94 o 
   0   3   1     1898.31     2055.70     18.22 o 
   1   3   1       20.93       31.22      0.69 o 
   2   3   1       70.68       78.66      1.18 o 
   3   3   1      345.70      331.53      4.94 o 
   4   3   1       40.88       35.19      1.23 o 
   5   3   1      135.81      132.67      2.85 o 
   6   3   1      267.81      265.31      4.81 o 
   7   3   1       51.96       52.88      2.03 o 
   8   3   1      114.13      115.51      4.39 o 
  -9   4   1       55.12       60.12      2.72 o 
  -8   4   1       23.66       22.60      1.53 o 
  -7   4   1        5.30        4.63      0.82 o 
  -6   4   1       35.48       39.53      1.46 o 
  -5   4   1      128.52      114.03      3.80 o 
  -4   4   1      225.85      199.31      3.44 o 
  -2   4   1       32.90       62.37      1.49 o 
  -1   4   1     2706.23     3085.19     35.82 o 
   0   4   1       63.55       54.92      0.85 o 
   1   4   1       10.24       12.19      0.47 o 
   2   4   1      908.11      963.25      9.14 o 
   3   4   1     1158.32     1218.82     13.93 o 
   4   4   1        1.73        0.31      0.36 o 
   5   4   1       18.34       19.11      1.19 o 
   6   4   1      250.81      252.96      5.88 o 
   7   4   1        1.32        1.51      0.65 o 
  -9   5   1        0.17        0.57      0.69 o 
  -8   5   1      118.96      124.84      4.50 o 
  -7   5   1       72.53       61.67      2.77 o 
  -6   5   1      166.13      173.75      5.53 o 
  -5   5   1        3.54        3.09      0.60 o 
  -4   5   1      571.78      537.76      9.95 o 
  -3   5   1      117.81      125.15      2.50 o 
  -2   5   1     1113.42     1260.33     13.88 o 
  -1   5   1      175.62      156.13      1.75 o 
   0   5   1        4.53        3.86      0.40 o 
   1   5   1      665.72      710.39      6.88 o 
   2   5   1     1247.23     1276.54     11.68 o 
   3   5   1       74.36       67.51      1.44 o 
   4   5   1       88.41       78.45      2.16 o 
   5   5   1      113.52      116.97      2.90 o 
   6   5   1        0.03        0.24      0.53 o 
   7   5   1       19.50       15.37      1.38 o 
  -9   6   1        0.36        0.96      0.90 o 
  -8   6   1       16.83       19.31      1.91 o 
  -7   6   1      488.60      476.51     13.27 o 
  -6   6   1        0.85        0.49      0.66 o 
  -5   6   1      415.49      432.39      8.91 o 
  -4   6   1     1223.68     1168.06     18.00 o 
  -3   6   1       63.77       51.85      1.49 o 
  -2   6   1       39.64       49.06      0.95 o 
  -1   6   1      137.07      132.67      1.56 o 
   0   6   1      346.97      350.08      3.62 o 
   1   6   1        1.57        2.64      0.35 o 
   2   6   1      140.73      133.88      1.73 o 
   3   6   1        3.41        6.54      0.59 o 
   4   6   1       86.09       74.87      1.88 o 
   5   6   1       23.78       25.69      1.59 o 
   6   6   1       61.96       62.25      2.30 o 
  -9   7   1        2.45        2.63      1.17 o 
  -8   7   1      173.52      158.15      6.00 o 
  -7   7   1      364.37      352.17     10.76 o 
  -6   7   1        4.28        4.58      1.16 o 
  -5   7   1      453.37      465.93      9.78 o 
  -4   7   1      466.58      420.90      9.07 o 
  -3   7   1        0.20       -0.32      0.36 o 
  -2   7   1       92.27       99.93      1.50 o 
  -1   7   1        2.89        2.27      0.30 o 
   0   7   1      156.41      175.35      2.04 o 
   1   7   1        8.95        7.08      0.52 o 
   2   7   1       28.07       30.25      0.96 o 
   3   7   1      256.00      248.03      3.66 o 
   4   7   1       13.83       15.03      1.03 o 
   5   7   1        7.10        6.22      1.27 o 
  -8   8   1       41.54       42.09      3.04 o 
  -7   8   1       18.19       16.90      2.20 o 
  -6   8   1       10.67       10.28      1.76 o 
  -5   8   1      135.46      125.44      5.48 o 
  -4   8   1      265.69      231.71      6.03 o 
  -3   8   1      576.28      508.13      7.52 o 
  -2   8   1        2.75        1.92      0.35 o 
  -1   8   1       64.46       35.93      1.14 o 
   0   8   1      310.27      334.39      3.59 o 
   1   8   1      213.97      199.38      2.47 o 
   2   8   1      339.49      352.73      4.25 o 
   3   8   1        3.25        2.62      0.66 o 
   4   8   1       16.34       16.19      1.14 o 
  -8   9   1        0.00       -0.79      1.00 o 
  -7   9   1        4.82        7.49      1.69 o 
  -6   9   1       26.48       29.28      3.10 o 
  -5   9   1        5.37        7.16      1.73 o 
  -4   9   1      192.93      162.09      4.24 o 
  -3   9   1      225.27      202.71      3.40 o 
  -2   9   1      181.96      136.26      2.05 o 
  -1   9   1      237.00      257.13      3.16 o 
   0   9   1      475.64      453.09      4.69 o 
   1   9   1       22.33       24.35      0.88 o 
   2   9   1       39.60       37.78      1.13 o 
   3   9   1       92.25      105.23      2.88 o 
  -7  10   1       56.72       57.30      4.12 o 
  -6  10   1      220.42      209.81      8.58 o 
  -5  10   1        6.47        5.32      1.69 o 
  -4  10   1      213.05      212.44      4.47 o 
  -3  10   1       44.47       49.81      1.64 o 
  -2  10   1        0.05       -0.95      0.56 o 
  -1  10   1      163.60      159.69      2.62 o 
   0  10   1        3.77        4.06      0.75 o 
   1  10   1       32.66       35.39      1.35 o 
   2  10   1        0.02        0.13      0.50 o 
  -6  11   1       10.39        6.69      2.00 o 
  -5  11   1       32.95       39.49      4.11 o 
  -4  11   1      120.81      115.87      3.43 o 
  -3  11   1        5.56        4.17      0.89 o 
  -2  11   1        9.89       12.65      1.44 o 
  -1  11   1        0.61       -0.21      0.47 o 
   0  11   1       73.16       82.53      1.73 o 
   1  11   1       20.45       19.12      1.12 o 
  -5  12   1      129.76      128.32      9.84 o 
  -4  12   1       26.30       29.26      2.51 o 
  -3  12   1       15.25       15.12      1.53 o 
  -2  12   1      153.90      174.25      3.88 o 
  -1  12   1        8.23        6.67      1.40 o 
   0 -12   2       10.83       10.54      0.82 o 
   1 -12   2       10.17       12.57      1.19 o 
   2 -12   2       81.54       82.93      6.10 o 
   3 -12   2        4.92        6.14      1.13 o 
   4 -12   2      127.91      110.98      3.55 o 
   5 -12   2       60.16       54.45      2.90 o 
   6 -12   2       19.81       23.62      3.40 o 
  -2 -11   2        2.01        1.93      0.67 o 
  -1 -11   2      155.82      150.32      2.82 o 
   0 -11   2        4.63        4.35      0.89 o 
   1 -11   2       20.35       22.94      1.18 o 
   2 -11   2      174.08      175.41      3.63 o 
   3 -11   2       14.87       11.16      1.09 o 
   4 -11   2       55.80       54.20      2.29 o 
   5 -11   2      122.35      111.56      5.95 o 
   6 -11   2       45.72       34.95      3.78 o 
   7 -11   2       30.70       39.42      4.01 o 
  -3 -10   2       98.51      102.58      3.40 o 
  -2 -10   2      165.42      157.93      5.04 o 
  -1 -10   2      120.14      112.60      1.98 o 
   0 -10   2      187.70      198.40      2.92 o 
   1 -10   2        5.93        8.43      0.64 o 
   2 -10   2       26.46       28.41      1.13 o 
   3 -10   2       54.91       52.38      1.77 o 
   4 -10   2       13.20        9.55      1.11 o 
   5 -10   2       53.75       48.39      3.60 o 
   6 -10   2        0.48        1.26      1.24 o 
   7 -10   2       36.19       35.45      3.57 o 
  -4  -9   2      127.34      134.48      3.03 o 
  -3  -9   2      248.16      230.92      4.03 o 
  -2  -9   2      105.04      109.81      2.38 o 
  -1  -9   2       39.95       45.85      1.11 o 
   0  -9   2      119.84      127.18      2.09 o 
   1  -9   2        2.16        0.56      0.34 o 
   2  -9   2       65.04       58.62      1.68 o 
   3  -9   2        1.77        1.64      0.53 o 
   4  -9   2       73.04       65.39      2.78 o 
   5  -9   2       26.96       30.20      3.05 o 
   6  -9   2       11.09        6.75      1.62 o 
   7  -9   2       85.10       76.16      4.34 o 
   8  -9   2      165.76      173.67      7.27 o 
  -5  -8   2      130.72      129.32      3.46 o 
  -4  -8   2      248.75      248.52      4.21 o 
  -3  -8   2        2.11        4.57      0.63 o 
  -2  -8   2       43.48       44.84      1.15 o 
  -1  -8   2       81.54       79.47      1.31 o 
   0  -8   2        0.55        0.04      0.30 o 
   1  -8   2        1.25        2.62      0.34 o 
   2  -8   2        0.01        0.88      0.24 o 
   3  -8   2      407.36      392.64      5.64 o 
   4  -8   2      194.23      201.30      7.43 o 
   5  -8   2      351.02      325.40     10.45 o 
   6  -8   2       79.69       74.07      4.04 o 
   7  -8   2       92.35       95.09      4.69 o 
   8  -8   2       71.12       68.74      3.99 o 
  -6  -7   2      117.86      115.70      3.67 o 
  -5  -7   2        0.07        0.14      0.53 o 
  -4  -7   2        0.61        1.29      0.57 o 
  -3  -7   2       16.54       14.92      0.99 o 
  -2  -7   2      240.39      238.11      3.16 o 
  -1  -7   2        0.90        0.13      0.25 o 
   0  -7   2       13.46       13.91      0.58 o 
   1  -7   2      403.13      434.31      3.98 o 
   2  -7   2      213.72      199.25      2.16 o 
   3  -7   2      190.76      176.77      3.11 o 
   4  -7   2      705.80      665.97     18.23 o 
   5  -7   2      173.80      168.58      6.22 o 
   6  -7   2       69.31       64.22      3.50 o 
   7  -7   2      109.59      107.29      4.77 o 
   8  -7   2       17.99       19.87      2.26 o 
   9  -7   2        5.58        4.96      1.40 o 
  -6  -6   2      168.21      159.23      4.75 o 
  -5  -6   2       14.44       14.93      1.54 o 
  -4  -6   2       27.52       31.52      1.44 o 
  -3  -6   2      261.29      256.71      5.19 o 
  -2  -6   2      390.44      375.73      4.90 o 
  -1  -6   2      434.08      460.85      5.06 o 
   0  -6   2       21.59       26.15      0.78 o 
   1  -6   2     1072.01     1089.25      8.91 o 
   2  -6   2       45.45       44.27      0.70 o 
   3  -6   2      211.39      205.96      2.90 o 
   4  -6   2      477.12      494.30      9.73 o 
   5  -6   2      137.88      142.90      5.28 o 
   6  -6   2      337.34      328.49      9.87 o 
   7  -6   2       20.90       19.70      2.03 o 
   8  -6   2      126.79      113.40      4.70 o 
   9  -6   2        4.59        5.30      1.40 o 
  -7  -5   2      155.42      146.43      3.56 o 
  -6  -5   2       42.46       43.72      2.19 o 
  -5  -5   2        8.72        6.97      0.80 o 
  -4  -5   2      438.05      414.92      6.47 o 
  -3  -5   2      194.41      207.72      8.20 o 
  -2  -5   2      691.33      718.22      7.46 o 
  -1  -5   2      267.05      282.59      3.24 o 
   0  -5   2       56.58       67.93      1.38 o 
   1  -5   2     1903.97     2059.64     17.95 o 
   2  -5   2      271.98      275.47      3.12 o 
   3  -5   2        0.18        0.67      0.42 o 
   5  -5   2       90.26       93.36      3.77 o 
   6  -5   2       22.70       25.71      1.90 o 
   7  -5   2       78.59       79.08      3.54 o 
   8  -5   2        2.39        0.66      0.92 o 
   9  -5   2      181.69      186.02      6.67 o 
  -8  -4   2      178.21      172.26      3.98 o 
  -7  -4   2      188.03      187.99      4.01 o 
  -6  -4   2        0.03        0.26      0.46 o 
  -5  -4   2      117.83      112.86      2.58 o 
  -4  -4   2      236.87      247.85      4.20 o 
  -3  -4   2       42.23       38.92      1.34 o 
  -2  -4   2      820.33      829.79     10.95 o 
  -1  -4   2      112.70       82.33      1.19 o 
   0  -4   2      214.89      208.55      2.47 o 
   1  -4   2       29.90       41.46      0.91 o 
   2  -4   2      304.78      331.73      4.55 o 
   3  -4   2        0.61        0.44      0.30 o 
   4  -4   2     1796.20     1919.56     33.83 o 
   5  -4   2      100.99       92.15      3.53 o 
   6  -4   2       13.24       17.83      1.66 o 
   7  -4   2      290.03      289.79      8.64 o 
   8  -4   2      210.54      219.67      7.18 o 
   9  -4   2       74.64       77.55      3.74 o 
  -8  -3   2      127.64      137.69      3.34 o 
  -7  -3   2       18.01       19.35      1.25 o 
  -6  -3   2        0.90        0.38      0.55 o 
  -5  -3   2      344.68      320.94      5.13 o 
  -3  -3   2       54.64       51.41      2.17 o 
  -2  -3   2       35.32       44.11      1.42 o 
   0  -3   2      163.13      138.34      2.30 o 
   1  -3   2        7.27        4.10      0.28 o 
   2  -3   2     1927.30     2185.58     49.29 o 
   3  -3   2      620.45      649.64     16.82 o 
   4  -3   2      179.82      193.84      3.27 o 
   5  -3   2      222.09      217.72      3.78 o 
   6  -3   2      164.11      166.44      5.41 o 
   7  -3   2      386.45      405.70     11.34 o 
   8  -3   2        0.53        1.01      0.82 o 
   9  -3   2       27.21       22.95      2.28 o 
  -8  -2   2       42.66       46.79      1.74 o 
  -7  -2   2       10.97       13.41      1.31 o 
  -6  -2   2       11.14        7.67      0.70 o 
  -5  -2   2        4.00        6.25      0.58 o 
  -4  -2   2      100.40      105.68      3.11 o 
  -3  -2   2      287.98      308.00      4.45 o 
  -2  -2   2      256.87       -0.35      0.17 o 
  -1  -2   2      859.81      965.90     23.10 o 
   1  -2   2     1497.46     1710.75     28.09 o 
   2  -2   2      169.14       -0.10      0.12 o 
   3  -2   2     2081.62     2421.11     42.22 o 
   4  -2   2       11.94       18.75      0.69 o 
   5  -2   2       26.43       30.06      1.34 o 
   6  -2   2      298.06      313.65      6.66 o 
   7  -2   2      155.06      153.23      5.72 o 
   8  -2   2      392.67      382.60     11.16 o 
   9  -2   2       33.05       28.26      2.29 o 
  -9  -1   2       43.08       45.67      2.00 o 
  -8  -1   2      161.09      157.32      3.30 o 
  -7  -1   2      222.61      227.58      4.06 o 
  -6  -1   2      186.17      181.39      3.25 o 
  -5  -1   2      142.28      158.42      2.38 o 
  -4  -1   2      119.41      108.21      2.60 o 
  -3  -1   2     1165.24     1319.38     16.27 o 
  -1  -1   2       45.99       56.82      5.09 o 
   0  -1   2      276.60      322.55      4.55 o 
   1  -1   2       42.94       45.49      1.04 o 
   2  -1   2      296.05      334.35      6.03 o 
   3  -1   2      181.23      168.78      3.57 o 
   4  -1   2       37.96       50.08      3.46 o 
   5  -1   2       67.78       71.26      1.86 o 
   6  -1   2       64.33       66.33      1.94 o 
   7  -1   2      216.04      211.36      5.29 o 
   8  -1   2       10.94       13.98      1.44 o 
   9  -1   2       38.34       31.98      2.47 o 
  -9   0   2       50.02       44.05      1.80 o 
  -8   0   2      117.64      128.39      3.05 o 
  -7   0   2        8.11        9.02      0.91 o 
  -6   0   2        8.59        9.45      0.52 o 
  -5   0   2      233.29      233.04      5.67 o 
  -4   0   2      300.08      323.78      6.98 o 
  -3   0   2       20.04       17.03      1.38 o 
  -2   0   2      162.55      156.05      5.05 o 
  -1   0   2     2724.08       -0.11      0.08 o 
   0   0   2        3.94        1.74      0.24 o 
   1   0   2     1714.53     2074.04     24.35 o 
   2   0   2      558.62      728.96     12.89 o 
   3   0   2      488.19      621.47     15.18 o 
   4   0   2     1702.63     1865.42     37.88 o 
   5   0   2     1711.19     1831.81     26.87 o 
   6   0   2      447.12      477.07      8.16 o 
   7   0   2        8.33        6.29      1.06 o 
   8   0   2      429.24      408.31     10.71 o 
  -9   1   2       12.11       11.50      0.97 o 
  -8   1   2      195.26      201.35      4.70 o 
  -7   1   2       22.46       25.44      1.98 o 
  -6   1   2       11.86        9.79      1.18 o 
  -5   1   2        3.14        2.21      0.89 o 
  -4   1   2        0.40        0.35      0.51 o 
  -2   1   2      818.01      835.65     15.77 o 
   0   1   2      482.38      512.12     13.89 o 
   1   1   2        0.49        5.34      0.35 o 
   2   1   2       14.06        8.14      0.51 o 
   3   1   2     1520.68     1699.19     20.93 o 
   4   1   2     1324.32     1349.96     25.21 o 
   5   1   2      349.40      365.45      6.50 o 
   6   1   2        0.04        0.23      0.45 o 
   7   1   2      375.66      354.78      6.77 o 
   8   1   2        1.29        0.52      1.02 o 
  -9   2   2       33.03       35.01      1.78 o 
  -8   2   2        0.43        1.33      0.57 o 
  -7   2   2       33.48       45.70      2.23 o 
  -6   2   2        0.66        0.20      0.39 o 
  -5   2   2        8.55       15.19      1.72 o 
  -4   2   2     1795.55     2002.24     37.14 o 
  -3   2   2       26.93       18.51      0.38 o 
  -2   2   2        1.35        3.01      0.67 o 
  -1   2   2      795.66      810.77     11.52 o 
   0   2   2        9.29       10.71      0.73 o 
   2   2   2      338.69      398.27      4.22 o 
   3   2   2       85.13       81.59      1.38 o 
   4   2   2      394.66      398.35      5.28 o 
   5   2   2      586.10      603.63      8.71 o 
   6   2   2      110.78      105.74      3.13 o 
   7   2   2      167.98      161.06      4.02 o 
   8   2   2       86.67       75.56      2.72 o 
  -9   3   2      174.80      189.59      5.50 o 
  -8   3   2       82.31       83.43      2.74 o 
  -7   3   2       53.92       67.79      4.38 o 
  -6   3   2      157.73      194.19      4.00 o 
  -5   3   2        3.59        3.62      0.32 o 
  -4   3   2      362.77      401.79      6.09 o 
  -3   3   2       12.24       19.47      0.86 o 
  -2   3   2     1870.54     1902.74     22.52 o 
  -1   3   2      137.60      120.27      2.12 o 
   0   3   2      378.31      402.20      5.61 o 
   1   3   2      767.27      794.36      8.06 o 
   2   3   2      371.23      413.69      4.23 o 
   3   3   2      119.17      118.94      2.02 o 
   4   3   2       33.95       29.79      1.10 o 
   5   3   2        2.29        0.85      0.43 o 
   6   3   2       10.16        9.21      0.93 o 
   7   3   2       95.74       79.44      2.45 o 
  -9   4   2      469.76      457.60     11.98 o 
  -8   4   2      231.03      234.36      6.62 o 
  -7   4   2        0.55        2.07      0.64 o 
  -6   4   2       15.78       18.63      1.04 o 
  -5   4   2      279.47      288.86      4.72 o 
  -4   4   2       20.34       20.68      0.80 o 
  -3   4   2       36.89       51.00      2.60 o 
  -2   4   2      223.78      269.52      4.54 o 
  -1   4   2       60.53       45.92      0.96 o 
   0   4   2       61.47       52.36      0.86 o 
   1   4   2      814.88      905.25      8.08 o 
   2   4   2      623.27      646.78      6.31 o 
   3   4   2      141.46      157.52      2.38 o 
   4   4   2      173.50      167.86      2.98 o 
   5   4   2      372.42      385.56      6.35 o 
   6   4   2       20.56       24.27      1.49 o 
   7   4   2        4.12        5.72      0.93 o 
  -9   5   2       62.38       61.97      2.83 o 
  -8   5   2       33.59       36.17      2.14 o 
  -7   5   2        4.58        4.95      0.95 o 
  -6   5   2        0.71        1.41      0.80 o 
  -5   5   2       39.82       42.07      1.70 o 
  -4   5   2      302.31      316.96      6.75 o 
  -3   5   2      103.35       95.12      1.89 o 
  -2   5   2       21.39        8.57      0.72 o 
  -1   5   2      525.47      571.12      5.57 o 
   0   5   2      386.85      427.27      4.40 o 
   1   5   2        6.06        4.00      0.39 o 
   2   5   2       12.35        7.40      0.43 o 
   3   5   2      332.07      315.57      4.11 o 
   4   5   2      369.53      377.73      6.31 o 
   5   5   2       14.13       19.85      1.38 o 
   6   5   2       33.32       33.26      1.85 o 
  -9   6   2      143.55      140.24      5.19 o 
  -8   6   2       39.27       37.02      2.41 o 
  -7   6   2      288.27      282.33      8.62 o 
  -6   6   2      109.62      112.30      3.30 o 
  -5   6   2      170.89      179.12      4.54 o 
  -4   6   2      641.17      628.10      9.71 o 
  -3   6   2      565.14      581.10      6.96 o 
  -2   6   2      146.27      137.32      1.90 o 
  -1   6   2       61.22       50.19      0.93 o 
   0   6   2      428.15      419.59      4.25 o 
   1   6   2       17.31       16.61      0.66 o 
   2   6   2       78.06       76.83      1.26 o 
   3   6   2       90.16       84.14      1.79 o 
   4   6   2        9.26       10.32      0.86 o 
   5   6   2        0.35        1.28      0.64 o 
   6   6   2       59.50       60.06      2.35 o 
  -9   7   2        1.78        1.32      1.02 o 
  -8   7   2      296.60      285.31      9.20 o 
  -7   7   2       84.26       77.90      3.86 o 
  -5   7   2      665.82      663.05     13.36 o 
  -4   7   2      101.92      105.25      2.63 o 
  -3   7   2      327.21      336.53      4.55 o 
  -2   7   2      119.06      109.94      1.62 o 
  -1   7   2       32.27       24.95      0.70 o 
   0   7   2       59.04       53.28      1.06 o 
   1   7   2       55.60       57.43      1.14 o 
   2   7   2       17.40       20.05      0.91 o 
   3   7   2        1.50        1.43      0.51 o 
   4   7   2       29.28       27.67      1.45 o 
   5   7   2      213.99      219.15      4.77 o 
  -8   8   2      344.36      344.47     11.10 o 
  -7   8   2       40.19       43.91      3.12 o 
  -6   8   2        1.11        0.77      0.96 o 
  -5   8   2      111.02      111.42      4.72 o 
  -4   8   2       92.20       96.98      3.52 o 
  -3   8   2        1.95        3.21      0.58 o 
  -2   8   2        0.19        2.86      0.44 o 
  -1   8   2       17.96       17.49      0.65 o 
   0   8   2       70.02       57.36      1.16 o 
   1   8   2      104.43      106.96      1.67 o 
   2   8   2       87.65       94.18      2.06 o 
   3   8   2       66.11       63.42      1.94 o 
   4   8   2      194.95      203.10      5.52 o 
  -8   9   2       46.91       56.36      3.82 o 
  -7   9   2        3.54        5.55      1.59 o 
  -6   9   2        2.96        1.63      1.28 o 
  -5   9   2       11.30       12.91      2.16 o 
  -4   9   2       17.68       20.25      1.29 o 
  -3   9   2       14.81       14.80      0.98 o 
  -2   9   2      239.40      229.56      3.39 o 
  -1   9   2      154.23      143.15      2.39 o 
   0   9   2       11.06        8.12      0.60 o 
   1   9   2      184.44      193.12      2.55 o 
   2   9   2      275.17      270.62      3.90 o 
   3   9   2       49.57       49.41      2.13 o 
  -7  10   2       25.75       25.70      3.18 o 
  -6  10   2       20.74       18.31      2.73 o 
  -5  10   2        3.13        5.71      1.71 o 
  -4  10   2      549.25      528.36      8.16 o 
  -3  10   2      167.09      156.56      5.04 o 
  -2  10   2       95.26      102.47      2.33 o 
  -1  10   2       43.79       46.01      1.36 o 
   0  10   2        5.49        4.63      0.56 o 
   1  10   2      424.24      441.60      4.78 o 
   2  10   2        1.08        0.87      0.51 o 
  -6  11   2      121.23      130.56      6.88 o 
  -5  11   2      126.26      121.44      6.64 o 
  -4  11   2      131.84      124.55      5.96 o 
  -3  11   2       27.36       34.97      2.55 o 
  -2  11   2      194.71      200.75      4.14 o 
  -1  11   2       21.71       22.08      1.40 o 
   0  11   2       14.04       13.38      0.97 o 
  -3  12   2        3.17        0.81      1.04 o 
   3 -13   3       49.70       51.34      2.72 o 
  -1 -12   3       65.23       71.46      1.91 o 
   0 -12   3       55.42       64.29      1.61 o 
   1 -12   3      135.50      153.73      2.93 o 
   2 -12   3       30.70       27.21      1.81 o 
   3 -12   3       26.82       26.69      2.55 o 
   4 -12   3       26.07       21.31      1.70 o 
   5 -12   3       31.09       22.26      2.16 o 
   6 -12   3       59.12       56.04      4.47 o 
  -2 -11   3        2.58        2.56      0.69 o 
  -1 -11   3        0.83        1.17      0.56 o 
   0 -11   3       83.90       82.37      1.84 o 
   1 -11   3       75.70       80.43      1.69 o 
   2 -11   3        1.01        0.57      0.67 o 
   3 -11   3       18.51       16.38      1.41 o 
   4 -11   3      136.88      136.94      3.72 o 
   5 -11   3        9.35        9.02      1.95 o 
   6 -11   3       66.10       65.25      4.49 o 
   7 -11   3       37.02       37.65      3.94 o 
  -3 -10   3       40.60       43.02      1.65 o 
  -2 -10   3        4.17        3.08      0.61 o 
  -1 -10   3       25.99       28.05      1.00 o 
   0 -10   3      114.29      116.18      2.05 o 
   1 -10   3       73.82       68.45      1.48 o 
   2 -10   3        8.19        8.74      0.78 o 
   3 -10   3      200.47      196.44      3.75 o 
   4 -10   3        0.30        0.29      0.86 o 
   5 -10   3        2.25        2.79      1.39 o 
   6 -10   3      211.51      188.94      7.85 o 
   7 -10   3       76.87       77.11      4.73 o 
  -4  -9   3        6.70        6.83      1.03 o 
  -3  -9   3       47.75       52.41      1.48 o 
  -2  -9   3       11.26       13.61      0.68 o 
  -1  -9   3      197.61      189.51      4.29 o 
   0  -9   3      544.96      544.56      6.15 o 
   1  -9   3       15.46       17.09      0.79 o 
   2  -9   3       15.02       13.46      0.73 o 
   3  -9   3      141.22      144.39      2.94 o 
   4  -9   3       49.02       46.80      2.21 o 
   5  -9   3       17.55       17.10      2.42 o 
   6  -9   3       16.91       19.89      2.53 o 
   7  -9   3        1.72        0.25      1.09 o 
   8  -9   3        5.53        3.74      1.50 o 
  -5  -8   3       10.54        7.70      1.08 o 
  -4  -8   3      109.12      114.02      3.04 o 
  -3  -8   3      164.85      163.32      3.05 o 
  -2  -8   3      374.59      368.60      4.18 o 
  -1  -8   3       22.89       32.47      1.21 o 
   0  -8   3      124.68      124.10      1.73 o 
   1  -8   3       73.05       55.65      1.13 o 
   2  -8   3       59.81       73.71      1.24 o 
   3  -8   3        1.39        4.16      0.57 o 
   4  -8   3        3.75        2.00      1.17 o 
   5  -8   3      350.29      344.72     11.10 o 
   6  -8   3        2.36        2.08      1.18 o 
   7  -8   3       88.55       84.05      4.44 o 
   8  -8   3      195.35      180.60      7.16 o 
  -6  -7   3        6.93        8.60      1.07 o 
  -5  -7   3        1.19        1.60      0.65 o 
  -4  -7   3      528.61      503.26      7.97 o 
  -3  -7   3       34.15       34.39      1.26 o 
  -2  -7   3      573.41      533.75      6.04 o 
  -1  -7   3       78.06       79.56      1.28 o 
   0  -7   3        6.72       11.65      0.64 o 
   1  -7   3      172.46      159.63      2.11 o 
   2  -7   3       39.32       40.31      0.82 o 
   3  -7   3       36.61       36.08      1.55 o 
   4  -7   3      176.89      171.94      6.41 o 
   5  -7   3      559.64      538.15     15.29 o 
   6  -7   3       33.51       35.34      2.61 o 
   7  -7   3      104.91      101.49      4.66 o 
   8  -7   3       29.13       29.18      2.76 o 
   9  -7   3       13.09       12.49      2.05 o 
  -7  -6   3       17.52       15.98      2.08 o 
  -6  -6   3      305.89      306.29      5.70 o 
  -5  -6   3        2.81        1.21      0.53 o 
  -4  -6   3      118.07      127.10      2.98 o 
  -3  -6   3        8.68        5.69      0.56 o 
  -2  -6   3       43.39       40.21      0.96 o 
  -1  -6   3      369.19      379.62      4.43 o 
   0  -6   3      250.54      270.84      3.25 o 
   1  -6   3      204.81      255.80      2.52 o 
   2  -6   3       81.42       74.91      1.25 o 
   3  -6   3       69.34       59.37      1.35 o 
   4  -6   3      449.28      457.79     12.99 o 
   5  -6   3       29.14       21.22      2.10 o 
   6  -6   3       15.06       13.74      1.74 o 
   7  -6   3       26.50       30.68      2.34 o 
   8  -6   3       61.58       60.33      3.39 o 
   9  -6   3        7.45        3.72      1.29 o 
  -7  -5   3       16.36       16.42      1.71 o 
  -6  -5   3        2.92        2.16      0.61 o 
  -5  -5   3      239.01      235.43      4.37 o 
  -4  -5   3      165.03      159.46      3.24 o 
  -3  -5   3       15.40       11.07      0.89 o 
  -2  -5   3      236.97      213.98      3.07 o 
  -1  -5   3      164.30      203.33      2.46 o 
   0  -5   3      780.04      792.95      8.14 o 
   1  -5   3     1020.19     1095.44     10.01 o 
   2  -5   3        7.04       16.05      0.47 o 
   3  -5   3      100.45      104.83      2.06 o 
   4  -5   3       37.61       42.94      2.41 o 
   5  -5   3        0.02       -0.55      0.58 o 
   6  -5   3       77.62       68.14      3.25 o 
   7  -5   3        5.64        4.12      1.09 o 
   8  -5   3       13.13       14.65      1.90 o 
   9  -5   3      113.56      111.64      4.95 o 
  -8  -4   3       84.32       93.01      2.93 o 
  -7  -4   3        7.76        7.42      0.96 o 
  -6  -4   3      205.94      192.34      3.83 o 
  -5  -4   3     1096.29     1104.77     14.87 o 
  -4  -4   3       38.11       47.40      1.44 o 
  -3  -4   3       25.62       41.27      1.37 o 
  -2  -4   3     1790.88     1954.29     24.48 o 
  -1  -4   3       42.92       58.31      1.30 o 
   0  -4   3      559.25      512.67      7.67 o 
   1  -4   3      175.74      184.80      2.01 o 
   2  -4   3       57.49       48.32      1.17 o 
   3  -4   3      186.58      229.44      5.35 o 
   5  -4   3        0.57       -0.13      0.51 o 
   6  -4   3      529.14      474.94     13.09 o 
   7  -4   3      111.65      118.25      4.67 o 
   8  -4   3        8.20        6.06      1.26 o 
   9  -4   3      241.86      229.46      7.96 o 
  -8  -3   3      278.35      277.66      5.23 o 
  -7  -3   3      202.88      191.56      3.83 o 
  -6  -3   3       12.15       11.36      1.20 o 
  -5  -3   3      608.27      597.55      8.53 o 
  -4  -3   3        8.35       11.97      1.18 o 
  -3  -3   3       83.94       68.96      1.91 o 
  -2  -3   3       49.90       65.39      1.58 o 
   0  -3   3      307.32      318.58      3.73 o 
   1  -3   3     1571.88     1713.53     20.33 o 
   2  -3   3        0.25        0.93      0.32 o 
   3  -3   3       10.71        7.02      0.93 o 
   4  -3   3      954.88     1011.17     18.93 o 
   5  -3   3      299.63      319.13     12.55 o 
   6  -3   3      460.63      434.44     12.04 o 
   7  -3   3       53.68       51.75      2.82 o 
   8  -3   3       26.09       23.89      2.27 o 
   9  -3   3      139.34      143.69      5.83 o 
  -8  -2   3      114.08      109.71      2.72 o 
  -7  -2   3       17.97       19.40      1.07 o 
  -6  -2   3      165.61      156.41      3.02 o 
  -5  -2   3      213.82      203.67      3.46 o 
  -4  -2   3      382.62      426.93      5.32 o 
  -3  -2   3       20.37       26.09      2.01 o 
  -2  -2   3        2.46        0.15      0.27 o 
  -1  -2   3      992.40     1087.29     15.19 o 
   1  -2   3      354.08      389.70      4.39 o 
   2  -2   3        0.16        1.57      1.10 o 
   3  -2   3     1021.41     1119.68     36.73 o 
   4  -2   3      194.74      172.49      8.65 o 
   5  -2   3      264.36      289.31      6.15 o 
   6  -2   3       67.40       69.71      2.41 o 
   7  -2   3        2.63        5.25      0.92 o 
   8  -2   3      193.76      196.30      6.96 o 
   9  -2   3       55.74       48.24      3.15 o 
  -9  -1   3      131.81      130.78      3.38 o 
  -8  -1   3       10.29       10.79      0.89 o 
  -7  -1   3      151.31      149.43      2.95 o 
  -6  -1   3        1.37        0.53      0.29 o 
  -5  -1   3      103.22      122.06      1.91 o 
  -4  -1   3       58.63       55.48      1.05 o 
  -3  -1   3      436.30      467.75      7.95 o 
  -1  -1   3      841.36      886.03     23.58 o 
   1  -1   3     1314.78     1344.27     15.92 o 
   2  -1   3      167.34      176.62      2.80 o 
   3  -1   3      288.20      318.57      6.29 o 
   5  -1   3      192.27      187.01      3.69 o 
   6  -1   3        3.64        5.01      0.83 o 
   7  -1   3       88.43       91.62      3.19 o 
   8  -1   3       34.10       35.00      3.66 o 
  -9   0   3        3.80        3.25      0.74 o 
  -8   0   3      256.92      272.14      4.63 o 
  -7   0   3      253.96      262.59      4.29 o 
  -6   0   3      183.15      184.41      5.14 o 
  -5   0   3       17.40       14.99      1.71 o 
  -4   0   3      593.87      653.13     12.83 o 
  -3   0   3      554.41      576.69     16.40 o 
  -2   0   3        1.95        1.49      0.23 o 
   0   0   3      215.51      237.51      4.44 o 
   1   0   3       73.43       71.85      1.24 o 
   2   0   3       22.33       41.12      0.83 o 
   3   0   3      107.15       95.85      1.73 o 
   4   0   3       14.18       19.41      1.14 o 
   5   0   3      451.20      423.84      7.57 o 
   6   0   3       13.99       11.58      1.22 o 
   7   0   3      269.66      274.94      6.72 o 
   8   0   3       79.48       80.54      3.24 o 
  -9   1   3      264.58      272.58      5.23 o 
  -8   1   3      388.43      408.87      8.03 o 
  -7   1   3        1.79        2.39      0.70 o 
  -6   1   3      420.18      401.07     10.20 o 
  -5   1   3      155.55      152.17      3.38 o 
  -4   1   3      990.70     1054.96     20.37 o 
  -3   1   3       24.14       38.61      1.84 o 
  -2   1   3      511.85      544.83      9.93 o 
  -1   1   3      748.08      821.12     13.68 o 
   0   1   3      255.46      271.37      5.39 o 
   2   1   3       10.77        5.93      0.29 o 
   3   1   3       59.30       90.41      1.69 o 
   4   1   3      195.34      170.31      3.03 o 
   5   1   3      995.16     1016.28     15.78 o 
   6   1   3      387.00      384.62      7.11 o 
   7   1   3        1.52        4.12      0.82 o 
   8   1   3        1.23        4.09      0.90 o 
  -8   2   3        0.94        3.66      1.44 o 
  -7   2   3      120.15      120.19      3.19 o 
  -6   2   3      584.94      571.26      9.72 o 
  -5   2   3        4.61        4.95      0.61 o 
  -4   2   3        3.97        4.13      0.66 o 
  -3   2   3       38.70       52.59      1.54 o 
  -1   2   3      352.84      339.48      5.01 o 
   0   2   3       89.57      101.06      1.46 o 
   1   2   3      930.89     1029.54     12.41 o 
   2   2   3        7.19       10.29      0.77 o 
   3   2   3      142.48      136.00      2.01 o 
   4   2   3      877.83      850.92     10.20 o 
   5   2   3      154.38      134.33      2.88 o 
   6   2   3        9.41       11.92      1.24 o 
   7   2   3       18.61       14.50      1.37 o 
  -7   3   3       16.73       23.13      1.82 o 
  -6   3   3       17.51       23.67      1.29 o 
  -5   3   3       41.96       37.97      1.32 o 
  -4   3   3      147.02      149.80      2.64 o 
  -3   3   3       15.23       19.11      0.96 o 
  -2   3   3      660.96      703.13      8.73 o 
  -1   3   3       50.78       63.28      1.05 o 
   0   3   3      748.02      758.57      8.28 o 
   1   3   3      868.79      965.07      9.14 o 
   2   3   3        3.27        2.41      0.31 o 
   3   3   3      205.94      211.18      3.10 o 
   4   3   3       13.13       12.02      0.82 o 
   5   3   3        0.09        0.20      0.44 o 
   6   3   3       39.45       33.92      1.65 o 
   7   3   3       33.29       31.91      2.29 o 
  -9   4   3       43.25       38.07      1.88 o 
  -8   4   3      132.07      140.95      4.32 o 
  -7   4   3      299.54      311.67     19.40 o 
  -6   4   3       24.68       26.02      1.21 o 
  -5   4   3      600.26      656.80     12.46 o 
  -4   4   3        9.70       14.05      0.95 o 
  -3   4   3        0.59        1.54      0.33 o 
  -2   4   3      706.76      768.01     11.44 o 
  -1   4   3       89.28      101.29      1.45 o 
   0   4   3     1206.20     1290.46     12.72 o 
   1   4   3      162.19      145.72      1.81 o 
   2   4   3       29.87       26.70      0.79 o 
   3   4   3       55.07       51.61      1.26 o 
   4   4   3      386.74      366.08      5.30 o 
   5   4   3       10.02        9.53      0.96 o 
   6   4   3       20.94       20.74      1.43 o 
   7   4   3       15.75       16.28      1.56 o 
  -9   5   3        5.44        6.13      1.06 o 
  -8   5   3      919.57      884.31     22.33 o 
  -7   5   3       92.67       86.38      3.44 o 
  -6   5   3       97.28       92.15      7.29 o 
  -5   5   3      657.80      649.29     12.61 o 
  -4   5   3       23.02       30.08      1.50 o 
  -3   5   3        0.11        0.99      0.68 o 
  -2   5   3      156.69      175.60      2.60 o 
  -1   5   3       10.56        7.58      0.38 o 
   0   5   3        0.20        0.32      0.17 o 
   1   5   3      148.64      171.57      2.60 o 
   2   5   3        7.08        6.99      0.45 o 
   3   5   3       61.04       57.42      1.47 o 
   4   5   3       60.00       59.31      1.84 o 
   5   5   3       12.19       11.27      1.08 o 
   6   5   3      158.67      146.09      3.69 o 
  -9   6   3       56.13       54.29      2.94 o 
  -8   6   3        7.14        9.45      1.49 o 
  -7   6   3        0.15        0.89      0.80 o 
  -6   6   3      132.88      130.68      3.75 o 
  -5   6   3        2.01        1.75      0.51 o 
  -4   6   3       57.69       58.14      1.98 o 
  -3   6   3       19.94       19.24      0.87 o 
  -2   6   3       16.41       14.19      0.71 o 
  -1   6   3      124.93      119.36      1.59 o 
   0   6   3      623.97      616.53      5.88 o 
   1   6   3        6.31        7.59      0.53 o 
   2   6   3       20.03       15.78      0.65 o 
   3   6   3       60.18       53.41      1.45 o 
   4   6   3      101.78       97.70      2.11 o 
   5   6   3       64.24       63.01      2.86 o 
  -9   7   3        0.02       -0.62      0.88 o 
  -8   7   3        9.65        4.04      1.23 o 
  -7   7   3       47.70       51.61      3.11 o 
  -6   7   3       69.52       75.77      2.85 o 
  -5   7   3        2.71        1.81      0.95 o 
  -4   7   3        4.09        5.49      0.81 o 
  -3   7   3      445.13      440.93      5.73 o 
  -2   7   3       41.91       45.17      1.19 o 
  -1   7   3      201.39      200.31      2.25 o 
   0   7   3      233.71      240.61      2.77 o 
   1   7   3       20.62       20.98      0.86 o 
   2   7   3        5.59        7.71      0.60 o 
   3   7   3       90.46       91.35      2.03 o 
   4   7   3        2.84        3.40      0.61 o 
   5   7   3       52.34       57.04      1.98 o 
  -8   8   3      114.55      118.90      5.46 o 
  -7   8   3       39.35       36.60      2.87 o 
  -6   8   3      202.83      198.31      7.54 o 
  -5   8   3       13.86       17.52      1.71 o 
  -4   8   3       73.15       73.34      3.10 o 
  -3   8   3       28.10       22.20      1.12 o 
  -2   8   3        5.21        4.29      0.61 o 
  -1   8   3      248.70      265.42      3.00 o 
   0   8   3        3.70        1.71      0.37 o 
   1   8   3        2.86        2.45      0.40 o 
   2   8   3       26.01       26.04      1.12 o 
   3   8   3        0.12        0.40      0.56 o 
   4   8   3        3.28        2.37      0.80 o 
  -8   9   3       90.90       94.92      5.16 o 
  -7   9   3       95.02       92.26      5.03 o 
  -6   9   3      168.26      179.96      7.47 o 
  -5   9   3       55.98       51.27      3.82 o 
  -4   9   3        8.47        7.65      1.06 o 
  -3   9   3        0.15        0.33      0.45 o 
  -2   9   3       28.58       28.57      1.25 o 
  -1   9   3        4.17        6.08      0.62 o 
   0   9   3      122.51      125.70      1.94 o 
   1   9   3       84.98       78.02      1.50 o 
   2   9   3       18.86       20.33      1.07 o 
   3   9   3        8.78       10.32      1.02 o 
  -7  10   3        0.11       -1.50      0.98 o 
  -6  10   3       29.41       32.36      3.62 o 
  -5  10   3       22.02       25.99      3.29 o 
  -4  10   3       80.67       99.50      3.13 o 
  -3  10   3        9.14        8.59      1.02 o 
  -2  10   3      155.28      142.80      2.87 o 
  -1  10   3      176.27      171.35      2.95 o 
   0  10   3       38.02       39.70      1.20 o 
   1  10   3       40.93       52.09      1.31 o 
  -6  11   3       21.25       25.37      3.52 o 
  -5  11   3       98.52       95.79      5.95 o 
  -4  11   3       94.33       94.83      3.24 o 
  -3  11   3       21.52       16.53      1.58 o 
  -2  11   3      165.42      150.53      4.01 o 
  -1  11   3      114.35      130.66      3.19 o 
   0  11   3       34.07       36.30      2.03 o 
   2 -13   4       63.28       54.71      2.44 o 
   3 -13   4        8.23        3.69      1.10 o 
  -1 -12   4      154.01      161.95      3.03 o 
   0 -12   4      295.72      317.98      4.27 o 
   1 -12   4        5.29        9.74      0.98 o 
   2 -12   4       15.35       10.68      2.05 o 
   3 -12   4      315.65      339.41      6.64 o 
   4 -12   4       69.14       64.67      2.92 o 
   5 -12   4       21.09       17.72      2.01 o 
   6 -12   4        6.94        5.75      2.11 o 
  -2 -11   4      106.59      120.30      3.01 o 
  -1 -11   4      174.67      175.92      3.09 o 
   0 -11   4        1.30        0.61      0.44 o 
   1 -11   4       45.80       47.48      2.04 o 
   2 -11   4      234.27      239.01      4.04 o 
   3 -11   4       34.57       34.45      1.97 o 
   4 -11   4       22.60       18.29      1.72 o 
   5 -11   4        0.15       -0.74      0.82 o 
   6 -11   4       52.18       59.35      4.36 o 
   7 -11   4       23.72       21.24      3.07 o 
  -4 -10   4      177.96      191.91      3.39 o 
  -3 -10   4        0.64       -0.28      0.43 o 
  -2 -10   4        3.10        4.13      0.65 o 
  -1 -10   4      294.65      300.78      3.85 o 
   0 -10   4       33.85       31.46      1.06 o 
   1 -10   4       39.92       39.29      1.58 o 
   2 -10   4       48.74       50.39      1.52 o 
   3 -10   4      374.02      360.98      5.78 o 
   4 -10   4       35.57       43.23      4.38 o 
   5 -10   4       68.04       68.31      4.36 o 
   6 -10   4       26.99       27.64      3.22 o 
   7 -10   4       14.82       20.93      2.80 o 
  -5  -9   4       17.22       18.82      1.57 o 
  -4  -9   4        0.17        0.39      0.60 o 
  -3  -9   4       99.22       99.62      2.08 o 
  -2  -9   4        0.73        0.89      0.38 o 
  -1  -9   4      486.09      488.49      4.91 o 
   0  -9   4      417.85      424.12      5.00 o 
   1  -9   4      363.39      336.97      4.13 o 
   2  -9   4       45.30       48.88      1.38 o 
   3  -9   4      380.82      371.07      5.72 o 
   4  -9   4       29.28       31.57      1.93 o 
   5  -9   4      123.17      127.25      5.88 o 
   6  -9   4       27.90       28.07      3.07 o 
   7  -9   4       16.24       15.15      2.35 o 
   8  -9   4      111.98      112.03      5.60 o 
  -5  -8   4       16.75       15.96      1.37 o 
  -4  -8   4      330.67      340.23      6.11 o 
  -3  -8   4      260.21      250.18      4.04 o 
  -2  -8   4      551.87      554.97      5.82 o 
  -1  -8   4       19.09       22.58      0.73 o 
   0  -8   4     2250.66     2161.34     18.52 o 
   1  -8   4       34.94       42.86      1.01 o 
   2  -8   4      241.26      249.07      2.90 o 
   3  -8   4      538.97      523.39      7.33 o 
   4  -8   4      472.81      498.53      9.84 o 
   5  -8   4       49.61       47.58      3.25 o 
   6  -8   4       14.53       11.42      1.92 o 
   7  -8   4       40.53       42.36      3.09 o 
   8  -8   4       29.18       23.71      2.73 o 
  -6  -7   4       54.72       51.40      2.12 o 
  -5  -7   4      188.48      190.59      4.10 o 
  -4  -7   4      140.85      133.68      3.15 o 
  -3  -7   4       54.68       47.68      1.41 o 
  -2  -7   4       91.17       84.86      1.50 o 
  -1  -7   4     1592.83     1562.06     13.51 o 
   0  -7   4       17.99       15.93      0.72 o 
   1  -7   4      345.70      309.55      5.79 o 
   2  -7   4       45.50       30.56      0.88 o 
   3  -7   4      446.60      456.69      7.18 o 
   4  -7   4        3.90        4.40      1.26 o 
   5  -7   4       36.20       36.68      2.70 o 
   6  -7   4        3.77        1.85      1.07 o 
   7  -7   4       50.97       49.38      3.16 o 
   8  -7   4       74.90       73.28      4.11 o 
  -7  -6   4       98.09       91.40      2.82 o 
  -6  -6   4       27.85       32.43      1.77 o 
  -5  -6   4       30.34       26.18      1.86 o 
  -4  -6   4      269.03      290.58      5.06 o 
  -3  -6   4      192.76      187.32      3.00 o 
  -2  -6   4       26.02       25.52      0.69 o 
  -1  -6   4       56.67       46.18      0.97 o 
   0  -6   4        2.68        1.47      0.29 o 
   1  -6   4      161.30      168.25      1.94 o 
   2  -6   4       27.49       27.55      0.65 o 
   3  -6   4      139.78      134.00      2.26 o 
   4  -6   4      545.44      514.44     14.46 o 
   5  -6   4       16.09       13.14      1.76 o 
   6  -6   4       15.46       20.61      2.15 o 
   7  -6   4      106.09      112.03      4.89 o 
   8  -6   4       96.36       83.60      4.26 o 
   9  -6   4       64.25       65.48      3.91 o 
  -7  -5   4        8.35        6.60      0.92 o 
  -6  -5   4       20.39       18.17      1.26 o 
  -5  -5   4      133.65      133.22      3.94 o 
  -4  -5   4        1.31        1.24      0.51 o 
  -3  -5   4      300.43      279.87      8.65 o 
  -2  -5   4       57.04       59.75      1.30 o 
  -1  -5   4       71.79       69.74      1.14 o 
   0  -5   4       72.10       39.24      0.77 o 
   1  -5   4      235.76      250.11      3.99 o 
   2  -5   4      201.57      219.67      2.35 o 
   3  -5   4      117.22      128.39      2.50 o 
   4  -5   4      253.33      220.10      7.10 o 
   5  -5   4       30.37       30.81      2.16 o 
   6  -5   4        7.09       11.38      1.57 o 
   7  -5   4        0.95        2.33      0.96 o 
   8  -5   4       24.46       21.83      2.39 o 
   9  -5   4        5.52        7.03      1.56 o 
  -8  -4   4        1.41        4.36      1.05 o 
  -7  -4   4        0.05        0.69      0.47 o 
  -6  -4   4       59.97       58.32      2.02 o 
  -5  -4   4       17.20       14.51      1.41 o 
  -4  -4   4      202.66      200.94      4.15 o 
  -3  -4   4      617.88      645.94     10.02 o 
  -2  -4   4      135.30      156.91      2.73 o 
  -1  -4   4       13.75       40.79      0.73 o 
   0  -4   4     1141.49     1264.63     12.38 o 
   1  -4   4        0.46        0.50      0.16 o 
   2  -4   4      334.36      328.72      5.59 o 
   3  -4   4      314.55      329.83     13.20 o 
   4  -4   4       20.56       22.95      1.70 o 
   5  -4   4       29.45       40.01      2.38 o 
   6  -4   4       59.29       44.01      2.60 o 
   7  -4   4        0.43       -0.45      0.63 o 
   8  -4   4       18.81       15.38      1.95 o 
   9  -4   4      131.19      118.56      5.28 o 
  -8  -3   4       99.98       98.03      2.77 o 
  -7  -3   4        0.07        0.41      0.48 o 
  -6  -3   4        1.90        2.36      0.51 o 
  -5  -3   4      899.80      870.69     11.82 o 
  -4  -3   4      294.25      307.38      7.02 o 
  -3  -3   4       12.50       16.41      1.19 o 
  -2  -3   4      247.04      258.82      4.43 o 
  -1  -3   4     1379.99     1365.95     16.38 o 
   0  -3   4      237.28      272.19      3.77 o 
   1  -3   4     1919.89     2171.85     25.67 o 
   2  -3   4      585.61      676.14      9.59 o 
   3  -3   4       32.80       32.98      0.91 o 
   4  -3   4       56.48       39.88      2.17 o 
   5  -3   4        3.62        5.37      0.78 o 
   6  -3   4      191.32      173.82      6.05 o 
   7  -3   4      114.33      118.54      4.82 o 
   8  -3   4      115.43      112.50      4.93 o 
   9  -3   4        3.60        2.66      1.23 o 
  -8  -2   4        7.12        6.29      0.76 o 
  -7  -2   4       52.42       49.61      1.58 o 
  -6  -2   4      404.46      400.97      6.12 o 
  -5  -2   4        0.08        0.27      0.26 o 
  -4  -2   4        2.04        1.01      0.29 o 
  -3  -2   4      307.41      315.70      5.20 o 
  -1  -2   4      537.40      567.42      7.97 o 
   1  -2   4      978.43     1042.42     12.57 o 
   2  -2   4      281.27      311.03      4.05 o 
   3  -2   4     1125.02     1172.24     14.12 o 
   4  -2   4       46.78       43.93      1.25 o 
   5  -2   4       99.88       97.60      2.88 o 
   6  -2   4        0.14        0.34      0.53 o 
   7  -2   4      147.65      157.25      9.35 o 
   8  -2   4      261.59      238.39      8.28 o 
  -9  -1   4        7.51        7.95      0.93 o 
  -8  -1   4       18.65       20.25      1.20 o 
  -7  -1   4        0.31        0.91      0.38 o 
  -6  -1   4        8.21        5.27      0.50 o 
  -5  -1   4      172.87      169.93      2.45 o 
  -4  -1   4       22.28       17.20      0.53 o 
  -3  -1   4      460.60      490.05      6.53 o 
  -2  -1   4      351.54      359.96      6.45 o 
  -1  -1   4     1231.50     1308.17     16.14 o 
   1  -1   4      902.98      902.91     10.93 o 
   2  -1   4       46.97       56.46      1.13 o 
   3  -1   4     1376.80     1424.94     17.14 o 
   4  -1   4        0.59        0.61      0.29 o 
   5  -1   4        5.85        6.40      0.70 o 
   6  -1   4      126.45      138.20      3.99 o 
   7  -1   4        4.95        5.24      0.99 o 
   8  -1   4       46.05       53.81      2.69 o 
  -9   0   4       36.03       33.70      1.45 o 
  -8   0   4        0.87        1.14      0.36 o 
  -7   0   4       14.24       12.95      1.19 o 
  -6   0   4      397.27      401.73      7.27 o 
  -5   0   4      915.23      974.33     18.88 o 
  -4   0   4      219.12      229.29      5.43 o 
  -3   0   4        1.50        0.15      0.14 o 
  -2   0   4       36.37       31.22      1.75 o 
  -1   0   4     2357.86     2465.95     43.09 o 
   0   0   4      753.84      734.35     11.47 o 
   1   0   4       41.84       28.83      1.52 o 
   2   0   4       76.05       64.98      2.58 o 
   3   0   4      371.86      393.55      4.83 o 
   4   0   4        3.43        8.74      0.68 o 
   5   0   4      304.96      302.93      6.50 o 
   6   0   4       16.84       19.87      1.65 o 
   7   0   4        0.03        0.32      0.66 o 
   8   0   4      123.44      124.00      6.54 o 
  -9   1   4      171.48      180.82      5.62 o 
  -8   1   4       18.75       21.08      1.39 o 
  -7   1   4      194.09      217.38      4.89 o 
  -6   1   4     1859.36     1866.89     28.56 o 
  -5   1   4       29.73       39.04      1.52 o 
  -4   1   4      127.41      118.50      3.10 o 
  -3   1   4     1398.52     1514.50     18.95 o 
  -2   1   4      493.33      446.52     32.71 o 
   1   1   4      245.57      277.68      3.77 o 
   2   1   4      269.25      310.17      2.96 o 
   3   1   4       55.60       48.21      1.49 o 
   4   1   4       18.27       16.57      0.97 o 
   5   1   4        1.82        0.59      0.43 o 
   6   1   4       56.78       48.67      2.34 o 
   7   1   4      385.72      391.35      7.55 o 
   8   1   4      227.39      235.62      6.29 o 
  -8   2   4        5.37        7.30      1.05 o 
  -7   2   4      174.50      190.13      4.37 o 
  -6   2   4      116.08       98.73      2.70 o 
  -5   2   4       45.28       38.65      1.47 o 
  -4   2   4      492.69      557.20      6.62 o 
  -3   2   4       28.94       31.17      1.13 o 
  -2   2   4      127.09      148.82      2.50 o 
  -1   2   4      360.03      428.76      6.16 o 
   0   2   4      463.23      484.65      5.61 o 
   1   2   4      866.87      970.49      8.53 o 
   2   2   4       99.07      109.27      1.44 o 
   3   2   4        0.33        1.79      0.34 o 
   4   2   4      539.54      496.90      6.50 o 
   5   2   4       69.15       71.17      2.70 o 
   6   2   4      130.42      132.58      3.11 o 
   7   2   4      171.68      159.28      5.60 o 
  -7   3   4      133.28      132.47      4.30 o 
  -6   3   4       14.35       16.50      0.91 o 
  -5   3   4        0.05        0.40      0.20 o 
  -4   3   4       26.15       19.91      1.62 o 
  -3   3   4       69.43       63.24      3.14 o 
  -2   3   4      154.81      153.95      2.40 o 
  -1   3   4     1269.50     1436.85     13.94 o 
   0   3   4       77.09       78.22      1.47 o 
   1   3   4      150.84      171.76      2.14 o 
   2   3   4      910.70      898.51      8.47 o 
   3   3   4      405.65      417.64      5.00 o 
   4   3   4       18.92       18.03      1.01 o 
   5   3   4       48.99       51.11      1.68 o 
   6   3   4       91.53       89.87      2.57 o 
   7   3   4        4.36        4.31      0.93 o 
  -8   4   4      175.75      166.77      4.98 o 
  -7   4   4      196.02      212.08      4.89 o 
  -6   4   4        1.43        3.24      0.59 o 
  -5   4   4     1222.70     1186.09     17.62 o 
  -3   4   4       69.60       77.60      1.51 o 
  -2   4   4        6.12       15.27      0.76 o 
  -1   4   4      685.17      686.58      6.58 o 
   0   4   4      937.05      939.67     14.24 o 
   1   4   4        5.41        4.47      0.40 o 
   2   4   4      741.39      736.74      6.78 o 
   3   4   4      166.72      157.24      2.50 o 
   4   4   4       38.79       29.84      1.13 o 
   5   4   4       15.98       19.60      1.19 o 
   6   4   4       80.36       83.10      2.57 o 
  -9   5   4       28.35       27.29      1.90 o 
  -8   5   4        6.38        9.28      1.28 o 
  -7   5   4        3.79        5.26      1.39 o 
  -6   5   4     1360.56     1364.40     25.13 o 
  -5   5   4     1111.99     1106.05     20.64 o 
  -4   5   4      193.32      169.99      3.43 o 
  -3   5   4      406.69      394.23      5.67 o 
  -2   5   4      387.09      366.97      4.31 o 
  -1   5   4       26.20       27.32      0.69 o 
   0   5   4        7.17        7.97      0.63 o 
   1   5   4       25.55       22.43      0.78 o 
   2   5   4      265.91      277.18      3.06 o 
   3   5   4      220.10      227.67      3.34 o 
   4   5   4       74.53       69.46      1.78 o 
   5   5   4        1.66        2.82      0.70 o 
   6   5   4       19.65       20.98      1.56 o 
  -9   6   4        2.65        2.58      1.05 o 
  -8   6   4      291.54      296.21      9.11 o 
  -7   6   4      287.38      273.64      8.63 o 
  -6   6   4       91.25       84.62      2.93 o 
  -5   6   4        7.17        8.92      1.03 o 
  -4   6   4      255.11      242.48      4.64 o 
  -3   6   4       67.54       70.13      1.41 o 
  -2   6   4       65.98       71.31      1.46 o 
  -1   6   4      274.29      262.64      2.87 o 
   0   6   4      246.35      251.91      3.08 o 
   1   6   4      200.64      212.11      2.59 o 
   2   6   4       10.40       16.37      0.69 o 
   3   6   4      121.74      111.13      2.41 o 
   4   6   4        4.45        4.45      0.63 o 
   5   6   4       51.76       50.73      1.83 o 
  -9   7   4      301.23      317.96     10.16 o 
  -8   7   4        3.90        5.10      1.35 o 
  -7   7   4       46.13       51.90      3.20 o 
  -6   7   4       82.06       77.28      3.01 o 
  -5   7   4        5.77        5.54      0.80 o 
  -4   7   4        3.82        2.99      0.74 o 
  -3   7   4        0.18        1.53      0.62 o 
  -2   7   4       35.06       41.08      1.18 o 
  -1   7   4      111.73      124.05      1.64 o 
   0   7   4      406.13      425.31      4.38 o 
   1   7   4       54.58       56.16      1.29 o 
   2   7   4       99.48       99.66      1.97 o 
   3   7   4      113.16      118.81      2.66 o 
   4   7   4        5.26        6.32      1.04 o 
  -8   8   4       28.67       24.28      2.70 o 
  -7   8   4        1.89        2.32      1.20 o 
  -6   8   4       44.91       43.24      2.38 o 
  -5   8   4       12.73       13.50      1.80 o 
  -4   8   4      143.23      139.90      3.57 o 
  -3   8   4       94.26       91.38      2.34 o 
  -2   8   4       12.85       18.39      1.08 o 
  -1   8   4      104.71      110.72      1.87 o 
   0   8   4      112.39      114.15      1.78 o 
   1   8   4      163.04      180.16      2.81 o 
   2   8   4        2.47        1.55      0.57 o 
   3   8   4       33.48       36.37      1.65 o 
  -7   9   4        3.61        1.33      1.20 o 
  -6   9   4      333.75      327.38     11.49 o 
  -5   9   4       64.78       73.95      3.43 o 
  -4   9   4      121.70      106.14      3.12 o 
  -3   9   4        6.03        4.85      0.74 o 
  -2   9   4       39.89       54.00      2.97 o 
  -1   9   4        7.01        9.06      0.73 o 
   0   9   4        0.23        0.29      0.38 o 
   1   9   4       60.51       58.40      1.33 o 
   2   9   4        0.61        0.42      0.51 o 
  -6  10   4       41.30       42.83      4.18 o 
  -5  10   4       21.81       17.59      2.18 o 
  -4  10   4       31.77       30.84      2.12 o 
  -3  10   4        0.17       -0.39      0.90 o 
  -2  10   4        0.17        0.18      0.69 o 
  -1  10   4       12.19       14.49      1.03 o 
   0  10   4        0.04       -0.63      0.51 o 
   1  10   4       81.66       80.27      1.78 o 
  -5  11   4        2.91        0.65      1.60 o 
  -4  11   4        8.49        8.92      1.40 o 
  -3  11   4        2.73        2.76      1.06 o 
  -2  11   4       10.41        7.69      1.30 o 
  -1  11   4       95.87      101.49      2.85 o 
   2 -13   5       15.90       12.48      1.46 o 
   3 -13   5       66.27       67.90      2.65 o 
  -1 -12   5       98.18       96.81      3.25 o 
   0 -12   5       22.53       23.72      1.09 o 
   1 -12   5       26.23       24.78      1.37 o 
   2 -12   5      318.49      341.96      6.60 o 
   3 -12   5       62.05       48.67      3.14 o 
   4 -12   5       47.75       55.57      5.69 o 
   5 -12   5      154.32      173.09      6.40 o 
  -3 -11   5       26.26       26.66      1.47 o 
  -2 -11   5      171.93      162.61      3.58 o 
  -1 -11   5       55.32       54.01      1.55 o 
   0 -11   5       95.64      101.01      1.93 o 
   1 -11   5       76.45       83.49      1.85 o 
   2 -11   5        0.07        0.73      0.54 o 
   3 -11   5        1.33        0.21      0.94 o 
   4 -11   5       17.86       17.97      1.47 o 
   5 -11   5       38.38       39.48      2.61 o 
   6 -11   5        0.43        0.72      1.33 o 
  -4 -10   5       43.96       48.45      2.01 o 
  -3 -10   5       91.37       81.54      1.96 o 
  -2 -10   5      225.05      217.99      6.18 o 
  -1 -10   5       30.99       36.19      1.26 o 
   0 -10   5       33.24       32.02      1.08 o 
   1 -10   5      137.39      134.70      2.22 o 
   2 -10   5        0.47        0.35      0.61 o 
   3 -10   5      163.97      163.09      3.36 o 
   4 -10   5        4.91        3.31      0.81 o 
   5 -10   5      108.57      101.74      5.49 o 
   6 -10   5       28.38       30.94      3.41 o 
   7 -10   5       64.32       60.33      4.21 o 
  -5  -9   5       11.16       12.15      1.30 o 
  -4  -9   5      134.27      120.84      2.90 o 
  -3  -9   5        1.60        1.53      0.47 o 
  -2  -9   5        6.74        5.75      0.60 o 
  -1  -9   5       52.11       52.14      1.40 o 
   0  -9   5      180.62      168.60      2.49 o 
   1  -9   5       30.22       27.93      1.33 o 
   2  -9   5        5.12        7.11      0.52 o 
   3  -9   5      320.00      299.77      4.90 o 
   4  -9   5      475.50      466.13      9.60 o 
   5  -9   5      344.99      335.51     11.37 o 
   6  -9   5       28.70       32.71      3.28 o 
   7  -9   5      176.75      167.02      7.19 o 
   8  -9   5      134.15      120.56      6.00 o 
  -5  -8   5       27.87       27.91      1.75 o 
  -4  -8   5        0.11       -0.13      0.56 o 
  -3  -8   5        1.48        1.02      0.45 o 
  -2  -8   5      193.16      194.72      2.51 o 
  -1  -8   5      679.83      663.63      6.37 o 
   0  -8   5      160.03      152.36      1.99 o 
   1  -8   5      152.47      142.18      2.01 o 
   2  -8   5     2810.99     2665.94     24.06 o 
   3  -8   5      521.36      544.08      7.63 o 
   4  -8   5       21.69       23.33      1.71 o 
   5  -8   5       16.07       12.45      1.99 o 
   6  -8   5      388.50      359.64     11.69 o 
   7  -8   5      215.77      203.00      7.83 o 
   8  -8   5      132.81      125.46      5.93 o 
  -6  -7   5      157.43      157.10      4.67 o 
  -5  -7   5       11.68        9.88      1.06 o 
  -4  -7   5       16.74       18.67      1.28 o 
  -3  -7   5      869.09      856.87     10.44 o 
  -2  -7   5      152.54      138.80      1.88 o 
  -1  -7   5        0.10       -0.25      0.38 o 
   0  -7   5       74.20       83.28      1.78 o 
   1  -7   5     2182.69     2187.86     23.49 o 
   2  -7   5      212.49      191.23      2.43 o 
   3  -7   5      744.90      743.84     11.00 o 
   4  -7   5      308.24      302.30      6.47 o 
   5  -7   5      308.39      302.68      9.85 o 
   6  -7   5       26.36       27.54      2.69 o 
   7  -7   5        4.03        3.53      1.29 o 
   8  -7   5       31.57       28.32      2.94 o 
  -7  -6   5       54.42       56.03      2.21 o 
  -6  -6   5       38.55       37.30      1.80 o 
  -5  -6   5       52.15       52.19      1.83 o 
  -4  -6   5      119.27      115.23      2.71 o 
  -3  -6   5      119.41      109.75      2.50 o 
  -2  -6   5      465.24      527.92      5.94 o 
  -1  -6   5      220.23      211.91      2.30 o 
   0  -6   5      206.36      205.24      2.31 o 
   1  -6   5       63.00       65.72      1.05 o 
   2  -6   5       20.66       17.73      0.54 o 
   3  -6   5      166.64      173.39      3.96 o 
   4  -6   5        8.31        9.71      1.55 o 
   5  -6   5      114.70      102.40      4.50 o 
   6  -6   5      194.42      193.04      7.05 o 
   7  -6   5       95.99       96.21      4.62 o 
   8  -6   5       68.65       76.79      4.23 o 
  -7  -5   5       70.21       71.65      2.70 o 
  -6  -5   5        1.00        1.64      0.57 o 
  -5  -5   5      244.54      242.30      4.45 o 
  -4  -5   5        1.28        1.78      0.45 o 
  -3  -5   5      117.06      109.47      2.37 o 
  -2  -5   5      485.52      508.43      6.74 o 
  -1  -5   5      226.70      222.95      2.31 o 
   0  -5   5      180.88      189.07      2.05 o 
   1  -5   5       90.15       97.23      1.26 o 
   2  -5   5      354.87      346.72      3.72 o 
   3  -5   5       90.58       89.09      2.05 o 
   4  -5   5       56.40       60.05      3.12 o 
   5  -5   5      302.24      295.64      9.27 o 
   6  -5   5      398.21      389.99     11.71 o 
   7  -5   5        0.48        0.84      0.92 o 
   8  -5   5       76.81       84.79      4.37 o 
  -8  -4   5       47.03       53.05      2.06 o 
  -7  -4   5       12.31       14.33      1.15 o 
  -6  -4   5       31.55       26.20      1.34 o 
  -5  -4   5       75.80       80.09      2.06 o 
  -4  -4   5      251.06      269.26      4.43 o 
  -3  -4   5      133.58      146.86      3.04 o 
  -2  -4   5       22.78       18.76      0.83 o 
  -1  -4   5     2149.38     2403.37     20.05 o 
   0  -4   5       36.54       37.93      1.01 o 
   1  -4   5      604.88      800.50      7.44 o 
   2  -4   5      841.61      956.93      9.34 o 
   3  -4   5     1855.63     2075.37     30.12 o 
   4  -4   5        6.28       12.28      1.60 o 
   5  -4   5      223.31      202.77      6.90 o 
   6  -4   5      263.68      280.52      9.02 o 
   7  -4   5        7.49        7.57      1.47 o 
   8  -4   5        2.97        3.16      1.24 o 
  -8  -3   5       28.34       30.07      2.37 o 
  -7  -3   5       72.01       69.46      2.05 o 
  -6  -3   5       22.00       22.45      1.22 o 
  -5  -3   5        0.28        0.55      0.37 o 
  -4  -3   5      317.11      171.55      5.31 o 
  -3  -3   5      289.83      319.59      5.77 o 
  -2  -3   5      988.75     1017.56     13.08 o 
  -1  -3   5        3.36        2.12      0.33 o 
   0  -3   5      224.41      261.48      3.18 o 
   1  -3   5     1041.39     1114.64     10.25 o 
   2  -3   5     1075.07     1199.65     11.58 o 
   3  -3   5       36.18       35.16      1.23 o 
   4  -3   5        8.09        9.55      0.69 o 
   5  -3   5      271.88      270.73      6.05 o 
   6  -3   5       13.14       14.20      1.77 o 
   7  -3   5       23.85       28.17      2.64 o 
   8  -3   5       23.80       21.95      2.48 o 
  -8  -2   5       63.84       63.36      3.52 o 
  -7  -2   5      201.04      206.66      4.07 o 
  -6  -2   5       63.15       70.23      1.79 o 
  -5  -2   5        9.61       11.14      0.88 o 
  -4  -2   5     1536.36     1601.86     17.96 o 
  -3  -2   5        1.05        1.28      0.76 o 
  -2  -2   5        0.60        0.28      0.21 o 
  -1  -2   5     2347.06     2555.71     35.52 o 
   0  -2   5      230.30      226.65      2.57 o 
   1  -2   5      291.78      318.71      3.73 o 
   2  -2   5       30.50       40.78      0.73 o 
   3  -2   5      435.59      451.85      6.91 o 
   4  -2   5        4.41        3.74      0.42 o 
   5  -2   5       43.73       39.09      1.83 o 
   6  -2   5       37.45       32.43      1.89 o 
   7  -2   5      108.19      109.92      6.86 o 
   8  -2   5      124.94      124.79      5.59 o 
  -9  -1   5      110.24      113.52      2.56 o 
  -8  -1   5      248.66      260.98      4.59 o 
  -7  -1   5        0.54        0.11      0.34 o 
  -6  -1   5        4.05        3.12      0.68 o 
  -5  -1   5       78.49       82.17      1.54 o 
  -4  -1   5      834.31      877.79     12.22 o 
  -3  -1   5      851.91      873.87      9.91 o 
  -2  -1   5       14.40        8.98      0.86 o 
  -1  -1   5     1713.67     1896.99     41.10 o 
   0  -1   5      735.68      708.26     10.04 o 
   1  -1   5      399.86      373.62      4.88 o 
   2  -1   5      684.22      662.84      8.99 o 
   3  -1   5      448.88      455.33      6.03 o 
   4  -1   5        0.13        0.56      0.34 o 
   5  -1   5      223.45      230.40      4.42 o 
   6  -1   5       25.68       25.97      2.23 o 
   7  -1   5       40.97       39.53      3.05 o 
   8  -1   5        7.00        8.17      1.35 o 
  -9   0   5       59.75       64.24      1.70 o 
  -8   0   5       47.62       48.95      1.35 o 
  -7   0   5        0.13        0.39      0.48 o 
  -6   0   5        7.63        7.27      0.76 o 
  -5   0   5       61.99       75.19      1.20 o 
  -4   0   5        0.01        0.76      0.41 o 
  -3   0   5     2210.45     2550.91     32.42 o 
  -1   0   5       55.64      101.06      6.26 o 
   0   0   5        7.78        6.18      0.43 o 
   1   0   5      241.42      296.22      3.16 o 
   2   0   5      623.21      582.28      5.59 o 
   3   0   5        3.69        2.29      0.34 o 
   4   0   5      399.39      393.53      5.80 o 
   5   0   5       37.99       38.08      1.35 o 
   6   0   5        0.85        0.77      0.69 o 
   7   0   5       19.30       17.07      1.74 o 
   8   0   5        1.87        2.26      0.82 o 
  -9   1   5       14.03       16.99      1.91 o 
  -8   1   5       16.57       17.12      1.28 o 
  -7   1   5       89.86       98.06      3.26 o 
  -6   1   5        0.02        0.92      0.50 o 
  -5   1   5       75.95       86.09      1.71 o 
  -4   1   5     2375.67     2586.79     28.73 o 
  -3   1   5     1015.89     1042.52     13.60 o 
  -2   1   5     1676.01     1879.04     57.77 o 
  -1   1   5      390.61      358.90      5.57 o 
   0   1   5     1214.89     1392.68     15.08 o 
   1   1   5       72.48       68.70      1.79 o 
   2   1   5       59.15       81.36      1.22 o 
   3   1   5        0.13        0.16      0.27 o 
   4   1   5      107.57      116.05      2.50 o 
   5   1   5        5.10        6.52      0.72 o 
   6   1   5       29.70       31.23      2.77 o 
   7   1   5       13.14       11.79      1.29 o 
  -8   2   5       93.43      100.86      3.92 o 
  -7   2   5       48.96       47.44      1.97 o 
  -6   2   5       22.65       26.50      1.55 o 
  -5   2   5      439.24      475.15      5.88 o 
  -4   2   5       47.21       48.23      2.05 o 
  -3   2   5       25.24       42.68      2.36 o 
  -2   2   5      680.16      736.82     10.75 o 
  -1   2   5      188.72      188.52      2.18 o 
   0   2   5       29.00       35.40      0.89 o 
   1   2   5      329.72      370.03      3.65 o 
   2   2   5       81.57       83.35      1.57 o 
   3   2   5       24.83       23.77      0.87 o 
   4   2   5      118.61      117.47      2.06 o 
   5   2   5        4.87        2.35      0.53 o 
   6   2   5       57.69       55.99      2.28 o 
   7   2   5        4.43        2.71      0.86 o 
  -8   3   5      525.33      552.23     12.65 o 
  -7   3   5       70.17       74.90      1.75 o 
  -6   3   5      535.26      551.69      8.84 o 
  -5   3   5      467.47      464.36      7.54 o 
  -4   3   5        4.30        4.39      0.87 o 
  -3   3   5       48.34       47.55      1.15 o 
  -2   3   5       44.76       52.17      1.41 o 
  -1   3   5      178.87      166.18      2.03 o 
   0   3   5        2.68        2.05      0.28 o 
   1   3   5      481.70      508.63      5.24 o 
   2   3   5      179.81      170.48      2.14 o 
   3   3   5       82.17       77.09      1.29 o 
   4   3   5       61.78       64.29      1.50 o 
   5   3   5       77.63       79.09      2.14 o 
   6   3   5       77.36       77.72      2.78 o 
  -9   4   5       82.06       89.36      3.19 o 
  -8   4   5       57.27       59.79      2.48 o 
  -7   4   5      153.37      162.77      4.11 o 
  -6   4   5      100.75      100.66      3.23 o 
  -5   4   5      241.75      242.96      5.54 o 
  -3   4   5      442.08      408.67      5.61 o 
  -2   4   5      271.79      226.08      3.17 o 
  -1   4   5      171.58      164.07      2.11 o 
   0   4   5       82.62       88.67      1.70 o 
   1   4   5       88.48       87.01      1.56 o 
   2   4   5      227.90      233.00      2.67 o 
   3   4   5      121.69      103.44      1.63 o 
   4   4   5       35.53       39.17      1.27 o 
   5   4   5      145.51      155.46      3.19 o 
   6   4   5       10.02       11.61      1.20 o 
  -9   5   5       87.06       88.18      3.60 o 
  -8   5   5       60.56       56.44      2.76 o 
  -7   5   5      930.60      964.49     18.47 o 
  -6   5   5      166.12      175.29      4.59 o 
  -5   5   5      175.93      163.93      6.96 o 
  -4   5   5     2920.49     2821.96     39.66 o 
  -3   5   5     1817.32     1726.37     20.37 o 
  -2   5   5      333.08      310.95      4.24 o 
  -1   5   5        0.69        1.72      0.27 o 
   0   5   5      765.84      728.84      7.34 o 
   1   5   5       14.25       13.37      0.63 o 
   2   5   5        9.17        9.95      0.57 o 
   3   5   5       43.82       40.92      1.32 o 
   4   5   5       37.89       44.04      1.46 o 
   5   5   5       36.88       36.43      1.51 o 
  -9   6   5      224.65      226.93      7.52 o 
  -8   6   5      196.67      213.14      7.27 o 
  -7   6   5        3.65        3.49      1.27 o 
  -6   6   5        1.78        2.23      0.61 o 
  -5   6   5      987.59     1021.56     15.51 o 
  -4   6   5     1273.41     1263.61     18.77 o 
  -3   6   5      320.57      304.30      4.25 o 
  -2   6   5        6.60        9.01      0.75 o 
  -1   6   5     1229.69     1215.84     10.79 o 
   0   6   5      108.32      111.13      2.10 o 
   1   6   5       75.69       76.65      1.87 o 
   2   6   5        4.08        5.09      0.50 o 
   3   6   5       32.65       31.26      1.33 o 
   4   6   5       42.02       43.58      1.54 o 
   5   6   5      168.50      171.99      3.53 o 
  -8   7   5       91.93      106.58      4.90 o 
  -7   7   5      244.41      236.58      8.38 o 
  -6   7   5       29.18       30.55      2.03 o 
  -5   7   5       31.27       32.86      2.14 o 
  -4   7   5      327.15      331.52      6.51 o 
  -3   7   5      120.59      112.73      2.57 o 
  -2   7   5       35.57       40.48      1.38 o 
  -1   7   5      191.33      187.79      2.66 o 
   0   7   5      149.09      154.39      2.11 o 
   1   7   5      220.61      225.13      3.03 o 
   2   7   5      215.91      214.89      3.29 o 
   3   7   5       55.73       61.86      1.93 o 
   4   7   5       98.27       97.37      2.56 o 
  -8   8   5       60.63       66.24      4.08 o 
  -7   8   5        1.04        1.34      1.10 o 
  -6   8   5       54.59       44.01      2.55 o 
  -5   8   5        0.01       -0.01      0.76 o 
  -4   8   5       41.78       37.75      2.09 o 
  -3   8   5      296.66      280.30      4.86 o 
  -2   8   5        0.15        0.46      0.53 o 
  -1   8   5       50.50       51.11      1.35 o 
   0   8   5      280.71      276.33      3.46 o 
   1   8   5      207.97      216.53      2.93 o 
   2   8   5       22.25       22.80      1.14 o 
   3   8   5       37.84       40.94      1.78 o 
  -7   9   5      113.50      106.14      5.69 o 
  -6   9   5      115.41      120.51      6.16 o 
  -5   9   5        7.53       11.08      1.69 o 
  -4   9   5      281.75      283.84      9.65 o 
  -3   9   5      499.86      526.72      7.10 o 
  -2   9   5       52.88       52.23      1.95 o 
  -1   9   5       18.77       17.13      1.02 o 
   0   9   5       90.38       93.21      2.12 o 
   1   9   5       59.78       65.95      1.51 o 
   2   9   5        0.00       -0.33      0.45 o 
  -6  10   5        1.69        4.35      1.82 o 
  -5  10   5      384.42      408.99     10.53 o 
  -4  10   5      243.19      274.22      6.09 o 
  -3  10   5       11.01        7.04      1.33 o 
  -2  10   5       32.02       31.60      1.77 o 
  -1  10   5       25.34       33.75      1.83 o 
   0  10   5       40.45       39.90      1.58 o 
   2 -13   6        3.82        3.01      1.02 o 
   3 -13   6       13.82       10.29      1.37 o 
  -1 -12   6        2.78        2.13      0.61 o 
   0 -12   6        5.96        5.08      0.68 o 
   1 -12   6        8.26       10.04      1.14 o 
   2 -12   6       10.31        9.54      0.92 o 
   3 -12   6        6.43        5.99      1.14 o 
   4 -12   6       43.07       50.75      2.63 o 
   5 -12   6       98.50       85.66      3.62 o 
  -3 -11   6        0.45        0.49      0.57 o 
  -2 -11   6        1.75        1.37      0.63 o 
  -1 -11   6       10.72       11.46      0.85 o 
   0 -11   6      265.75      266.37      3.65 o 
   1 -11   6        0.03       -0.01      0.43 o 
   2 -11   6        0.29        0.35      0.53 o 
   3 -11   6      297.83      295.24      5.87 o 
   4 -11   6        1.44        2.75      0.89 o 
   5 -11   6        4.74        3.43      1.17 o 
   6 -11   6       28.27       26.66      3.34 o 
  -4 -10   6       26.49       26.41      1.33 o 
  -3 -10   6       14.20       13.38      0.94 o 
  -2 -10   6        0.63        0.65      0.45 o 
  -1 -10   6       65.63       65.90      1.98 o 
   0 -10   6      355.48      351.92      4.39 o 
   1 -10   6        0.63        1.70      0.43 o 
   2 -10   6        0.10        0.50      0.52 o 
   3 -10   6      109.62      108.89      2.65 o 
   4 -10   6        4.19        5.72      0.96 o 
   5 -10   6       94.45       98.05      4.10 o 
   6 -10   6       87.31       91.48      5.26 o 
   7 -10   6        2.90        5.72      1.76 o 
  -5  -9   6       39.89       34.40      2.03 o 
  -4  -9   6       35.27       31.11      1.52 o 
  -3  -9   6        0.19        0.14      0.40 o 
  -2  -9   6       20.01       20.82      1.00 o 
  -1  -9   6      152.09      157.94      1.97 o 
   0  -9   6       11.30        9.45      0.65 o 
   1  -9   6       28.55       30.59      0.97 o 
   2  -9   6       12.39       15.87      0.85 o 
   3  -9   6       13.49       11.15      0.97 o 
   4  -9   6       42.03       43.39      1.81 o 
   5  -9   6       77.36       76.35      4.50 o 
   6  -9   6       61.95       60.22      3.98 o 
   7  -9   6      194.39      189.79      7.90 o 
  -5  -8   6       43.75       47.82      2.08 o 
  -4  -8   6      123.04      117.94      3.05 o 
  -3  -8   6       12.36       13.12      0.80 o 
  -2  -8   6      133.13      126.16      2.20 o 
  -1  -8   6        3.12        3.09      0.39 o 
   0  -8   6        7.53        5.25      0.73 o 
   1  -8   6      796.58      775.85      8.24 o 
   2  -8   6        0.02       -0.23      0.45 o 
   3  -8   6      712.97      698.15     10.64 o 
   4  -8   6     1556.95     1485.37     41.34 o 
   5  -8   6      540.16      522.04     15.64 o 
   6  -8   6       41.01       34.14      3.28 o 
   7  -8   6       16.90       16.59      2.45 o 
   8  -8   6       76.71       62.82      4.17 o 
  -6  -7   6        8.97       10.07      1.14 o 
  -5  -7   6       85.88       89.60      2.61 o 
  -4  -7   6      232.96      217.04      4.28 o 
  -3  -7   6      140.45      129.91      2.83 o 
  -2  -7   6       43.70       40.49      1.08 o 
  -1  -7   6      735.07      738.27      6.41 o 
   0  -7   6      302.59      290.22      3.62 o 
   1  -7   6      118.68      115.96      2.41 o 
   2  -7   6       98.18       92.38      1.41 o 
   3  -7   6      384.84      368.76      6.13 o 
   4  -7   6     1764.37     1710.02     59.26 o 
   5  -7   6      614.29      626.18     17.82 o 
   6  -7   6       42.88       40.55      3.11 o 
   7  -7   6      479.11      461.61     14.29 o 
   8  -7   6        7.80        4.80      1.49 o 
  -7  -6   6        9.13       11.47      1.20 o 
  -6  -6   6       45.91       41.80      1.83 o 
  -5  -6   6       59.01       53.99      2.09 o 
  -4  -6   6      183.04      171.66      3.51 o 
  -3  -6   6       42.03       39.55      1.42 o 
  -2  -6   6      232.61      226.05      3.00 o 
  -1  -6   6      248.59      245.52      2.47 o 
   0  -6   6       76.45       95.65      1.60 o 
   1  -6   6      538.80      515.66      5.64 o 
   2  -6   6       37.47       35.85      0.93 o 
   3  -6   6       83.44       79.37      2.07 o 
   4  -6   6       25.71       32.13      1.70 o 
   5  -6   6      326.77      315.20     10.15 o 
   6  -6   6        8.48       11.19      1.84 o 
   7  -6   6       63.35       56.00      3.59 o 
   8  -6   6       62.64       74.59      4.34 o 
  -7  -5   6       36.77       43.33      1.93 o 
  -6  -5   6       47.25       40.64      1.90 o 
  -5  -5   6      623.64      612.97      9.06 o 
  -4  -5   6       16.02       11.37      0.88 o 
  -3  -5   6       30.62       33.51      1.24 o 
  -2  -5   6      380.75      375.32      4.35 o 
  -1  -5   6      182.02      188.77      1.94 o 
   0  -5   6      233.51      226.03      2.39 o 
   1  -5   6       10.61       14.44      0.63 o 
   2  -5   6       45.49       42.46      0.82 o 
   3  -5   6        5.24        6.67      0.72 o 
   4  -5   6      284.47      312.95      6.48 o 
   5  -5   6      229.53      197.10      7.05 o 
   6  -5   6       13.34        8.88      1.61 o 
   7  -5   6      109.86      109.91      5.15 o 
   8  -5   6      195.08      181.94      7.22 o 
  -8  -4   6      175.91      186.87      4.12 o 
  -7  -4   6       37.58       37.15      2.36 o 
  -6  -4   6       67.57       67.46      1.99 o 
  -5  -4   6      148.98      151.92      3.08 o 
  -4  -4   6        0.06        0.86      0.37 o 
  -3  -4   6       59.38       63.15      1.61 o 
  -2  -4   6       50.46       46.32      0.96 o 
  -1  -4   6        0.04        0.03      0.18 o 
   0  -4   6      163.14      170.01      1.86 o 
   1  -4   6      626.33      724.96      6.95 o 
   2  -4   6       60.88       63.86      1.23 o 
   3  -4   6       32.57       27.79      1.13 o 
   4  -4   6       89.69       88.96      4.00 o 
   5  -4   6     1006.99     1014.02     26.51 o 
   6  -4   6       50.37       46.30      3.01 o 
   7  -4   6       77.60       75.59      4.05 o 
   8  -4   6      204.95      199.20      7.70 o 
  -8  -3   6        2.03        2.20      0.65 o 
  -7  -3   6      136.87      143.87      3.17 o 
  -6  -3   6      429.35      413.46      6.47 o 
  -5  -3   6       30.90       28.45      1.17 o 
  -4  -3   6      239.93      133.92      4.51 o 
  -3  -3   6       71.54       72.72      2.00 o 
  -2  -3   6      135.26      110.64      1.85 o 
  -1  -3   6       73.05       94.27      2.89 o 
   0  -3   6     5354.48        0.83      0.33 o 
   1  -3   6       69.61       62.17      1.01 o 
   2  -3   6      596.75      746.93      7.45 o 
   3  -3   6      945.93     1068.59     11.60 o 
   4  -3   6      834.92      842.19     12.32 o 
   5  -3   6       34.93       30.28      1.68 o 
   6  -3   6        7.32        9.34      1.58 o 
   7  -3   6      150.59      165.00      6.62 o 
   8  -3   6       16.56       11.17      2.00 o 
  -8  -2   6       15.51       18.46      1.21 o 
  -7  -2   6      119.77      120.28      2.69 o 
  -6  -2   6       32.44       30.52      1.21 o 
  -5  -2   6      249.88      274.98      4.41 o 
  -4  -2   6      178.70      164.73      3.68 o 
  -3  -2   6       54.54       37.91      0.98 o 
  -2  -2   6     1024.83     1076.88     13.46 o 
  -1  -2   6     1157.18     1319.71     16.55 o 
   0  -2   6      621.42      626.04      6.32 o 
   1  -2   6       16.09       11.57      0.47 o 
   2  -2   6      154.75      175.61      2.09 o 
   3  -2   6      630.83      647.94      6.76 o 
   4  -2   6        3.92        5.03      0.63 o 
   5  -2   6      403.42      379.40      9.00 o 
   6  -2   6       33.85       36.09      2.09 o 
   7  -2   6       37.79       38.24      3.43 o 
   8  -2   6       97.80      102.74      5.15 o 
  -9  -1   6       63.54       59.68      2.13 o 
  -8  -1   6      207.72      212.42      3.66 o 
  -7  -1   6       63.32       73.17      2.56 o 
  -6  -1   6      142.78      149.49      4.71 o 
  -5  -1   6      248.73      228.24      3.70 o 
  -4  -1   6      221.01      232.96      2.70 o 
  -2  -1   6      193.85      220.70      3.23 o 
  -1  -1   6      283.86      347.11      4.82 o 
   0  -1   6      673.67      699.48      7.53 o 
   1  -1   6       46.19       23.93      1.36 o 
   2  -1   6      140.56      120.57      1.65 o 
   3  -1   6      319.18      330.19      3.83 o 
   4  -1   6      167.98      161.83      2.93 o 
   5  -1   6      766.66      757.91     11.73 o 
   6  -1   6        0.03       -0.99      0.53 o 
   7  -1   6       12.63       14.59      1.64 o 
   8  -1   6      125.12      125.36      6.16 o 
  -9   0   6       60.88       63.14      1.85 o 
  -8   0   6       97.19       96.96      2.28 o 
  -7   0   6      201.11      216.49      3.43 o 
  -6   0   6      134.18      127.67      2.25 o 
  -5   0   6      174.34      176.32      3.98 o 
  -4   0   6       26.32       25.54      0.75 o 
  -3   0   6       28.41       37.80      1.07 o 
  -2   0   6      236.17      317.53      4.00 o 
  -1   0   6      853.78      929.27     13.40 o 
   0   0   6        3.06        0.19      0.18 o 
   1   0   6      111.68       85.33      1.57 o 
   2   0   6       18.67       26.43      0.85 o 
   3   0   6       10.31        9.59      0.83 o 
   4   0   6     2157.57     2140.96     23.43 o 
   5   0   6        8.29        7.63      0.89 o 
   6   0   6        3.75        5.45      1.07 o 
   7   0   6      351.93      341.11      8.40 o 
  -9   1   6       21.07       21.04      1.87 o 
  -8   1   6        0.35       -0.65      0.58 o 
  -7   1   6      121.40      127.31      3.55 o 
  -6   1   6        3.44        2.10      0.39 o 
  -5   1   6       73.97       77.42      1.44 o 
  -4   1   6       36.77       32.08      1.06 o 
  -3   1   6       10.58       19.86      0.79 o 
  -2   1   6      619.86      684.74     11.78 o 
  -1   1   6     2072.19     2227.37     23.44 o 
   0   1   6     1181.74     1327.23     13.14 o 
   1   1   6      659.24      634.69      6.23 o 
   2   1   6      687.64      751.95      7.89 o 
   3   1   6        0.76        0.37      0.39 o 
   4   1   6      269.69      252.07      4.90 o 
   5   1   6       20.92       18.85      1.37 o 
   6   1   6       55.89       55.83      2.25 o 
   7   1   6       36.73       43.12      2.26 o 
  -8   2   6       15.37       14.75      1.42 o 
  -7   2   6       15.63       13.57      1.07 o 
  -6   2   6       47.30       55.98      1.45 o 
  -5   2   6       99.43       91.18      1.96 o 
  -4   2   6       61.13       52.23      1.51 o 
  -3   2   6       69.75       77.27      1.55 o 
  -2   2   6      742.46      800.32     13.83 o 
  -1   2   6       56.57       48.09      0.93 o 
   0   2   6       94.05       97.70      1.32 o 
   1   2   6      672.81      736.29      7.17 o 
   2   2   6       30.03       29.89      0.93 o 
   3   2   6        8.73        8.11      0.59 o 
   4   2   6        0.27        0.25      0.35 o 
   5   2   6        6.62        8.28      0.78 o 
   6   2   6        7.57        8.27      1.22 o 
   7   2   6       42.77       43.22      3.15 o 
  -8   3   6      179.17      178.35      5.35 o 
  -7   3   6       25.86       27.68      1.21 o 
  -6   3   6       96.36       96.94      2.36 o 
  -5   3   6      657.23      681.27     10.75 o 
  -3   3   6       12.83       10.36      0.81 o 
  -2   3   6      577.75      595.81      9.65 o 
  -1   3   6        5.86        2.15      0.24 o 
   0   3   6      215.84      224.71      2.94 o 
   1   3   6      119.70      127.96      2.53 o 
   2   3   6       63.31       64.11      1.14 o 
   3   3   6      114.65      118.03      1.94 o 
   4   3   6        0.31        0.64      0.39 o 
   5   3   6       16.57       18.20      1.17 o 
   6   3   6       49.08       43.66      2.20 o 
  -9   4   6       31.91       33.03      1.84 o 
  -8   4   6      195.03      196.61      7.55 o 
  -7   4   6       14.16       15.56      1.52 o 
  -6   4   6      210.90      216.43      5.22 o 
  -5   4   6       28.95       21.23      1.37 o 
  -4   4   6      332.53      334.63      7.33 o 
  -3   4   6       55.15       65.54      1.52 o 
  -2   4   6      167.20      165.48      2.61 o 
  -1   4   6        1.79        1.97      0.31 o 
   0   4   6      702.05      658.46      6.66 o 
   1   4   6       26.43       31.39      0.93 o 
   2   4   6       94.97       92.50      1.47 o 
   3   4   6       92.29       78.33      1.45 o 
   4   4   6      162.05      164.51      2.84 o 
   5   4   6      107.27      101.13      2.23 o 
  -9   5   6       50.44       47.02      2.62 o 
  -8   5   6        6.65        6.43      1.20 o 
  -7   5   6       42.48       46.35      5.42 o 
  -6   5   6      206.55      221.30      7.89 o 
  -5   5   6      433.48      442.58      9.51 o 
  -4   5   6       20.52       22.04      1.34 o 
  -3   5   6      532.41      508.26      6.36 o 
  -2   5   6      684.14      646.93      7.92 o 
  -1   5   6     1387.92     1355.12     12.65 o 
   0   5   6        9.27       10.62      0.68 o 
   1   5   6      431.89      438.13      4.83 o 
   2   5   6      241.20      246.85      2.92 o 
   3   5   6      361.41      374.12      5.01 o 
   4   5   6       55.22       55.52      1.61 o 
   5   5   6        1.91        2.46      0.62 o 
  -8   6   6        0.70        3.02      1.09 o 
  -7   6   6      165.01      165.13      4.78 o 
  -6   6   6       21.28       22.84      1.44 o 
  -5   6   6        3.25        3.79      0.73 o 
  -4   6   6        1.53        2.05      0.63 o 
  -3   6   6      365.50      349.56      4.83 o 
  -2   6   6      870.98      864.64     10.38 o 
  -1   6   6        0.03        0.16      0.36 o 
   0   6   6       49.73       53.78      1.35 o 
   1   6   6      138.52      146.51      2.25 o 
   2   6   6       10.62       10.29      0.89 o 
   3   6   6        1.57        1.37      0.59 o 
   4   6   6        0.12       -0.21      0.56 o 
  -8   7   6       96.69      109.29      5.18 o 
  -7   7   6       82.00       80.57      3.28 o 
  -6   7   6       14.77       15.81      1.94 o 
  -5   7   6       61.78       59.44      2.20 o 
  -4   7   6      162.44      155.81      3.82 o 
  -3   7   6        0.05        0.80      0.55 o 
  -2   7   6       14.93       16.53      1.06 o 
  -1   7   6        2.97        2.14      0.53 o 
   0   7   6       10.17       10.49      0.76 o 
   1   7   6       67.40       74.00      1.70 o 
   2   7   6        7.12        7.56      0.75 o 
   3   7   6       82.63       86.69      2.35 o 
  -7   8   6       98.79      115.61      5.79 o 
  -6   8   6       53.84       60.44      6.05 o 
  -5   8   6       12.97       13.39      1.73 o 
  -4   8   6      101.82      101.19      4.35 o 
  -3   8   6       51.40       48.61      2.19 o 
  -2   8   6        1.69        0.84      0.69 o 
  -1   8   6      113.40      100.30      1.97 o 
   0   8   6        0.58        0.19      0.47 o 
   1   8   6       59.24       66.36      1.50 o 
   2   8   6       71.42       69.41      1.94 o 
  -7   9   6       29.82       33.02      3.64 o 
  -6   9   6        8.05        6.47      1.68 o 
  -5   9   6       67.42       67.88      3.51 o 
  -4   9   6      252.34      272.19      5.02 o 
  -3   9   6        4.82        8.49      1.11 o 
  -2   9   6       48.12       39.85      1.84 o 
  -1   9   6      592.42      627.69      9.27 o 
   0   9   6        2.33        2.44      0.62 o 
   1   9   6        2.69        1.06      0.50 o 
  -5  10   6      133.74      146.53      5.60 o 
  -4  10   6        0.29       -1.09      0.86 o 
  -3  10   6       35.85       36.62      2.29 o 
  -2  10   6      397.82      433.75      7.11 o 
  -1  10   6       63.76       64.50      2.33 o 
   2 -13   7        0.73        1.62      0.95 o 
  -1 -12   7       53.99       55.54      1.62 o 
   0 -12   7        0.09        0.65      0.61 o 
   1 -12   7        0.90        0.97      0.88 o 
   2 -12   7       17.31       18.26      1.16 o 
   3 -12   7        2.67        4.12      1.03 o 
   4 -12   7        1.04        1.40      1.14 o 
   5 -12   7        0.03       -1.21      1.42 o 
  -3 -11   7       44.64       46.70      2.06 o 
  -2 -11   7       27.21       23.78      1.47 o 
  -1 -11   7       26.80       24.37      1.15 o 
   0 -11   7       94.24       91.84      1.82 o 
   1 -11   7       34.00       33.79      1.21 o 
   2 -11   7        1.43        1.90      0.58 o 
   3 -11   7       52.42       49.08      2.20 o 
   4 -11   7       85.71       90.80      4.84 o 
   5 -11   7       79.83       84.42      3.46 o 
   6 -11   7       10.70        9.31      2.18 o 
  -4 -10   7        5.62        4.45      0.70 o 
  -3 -10   7        2.18        1.70      0.53 o 
  -2 -10   7       15.40       15.65      1.13 o 
  -1 -10   7        9.13        8.64      0.71 o 
   0 -10   7      123.48      127.20      2.15 o 
   1 -10   7       35.26       35.44      1.17 o 
   2 -10   7      199.19      194.92      3.46 o 
   3 -10   7      100.72       96.32      2.85 o 
   4 -10   7       83.91       88.51      4.00 o 
   5 -10   7       16.10       13.65      1.62 o 
   6 -10   7       21.81       14.74      2.49 o 
   7 -10   7        4.29        2.91      1.62 o 
  -5  -9   7       33.76       34.11      1.61 o 
  -4  -9   7       15.52       15.83      1.11 o 
  -3  -9   7       52.38       48.23      1.42 o 
  -2  -9   7       29.02       26.50      1.33 o 
  -1  -9   7      180.65      182.13      2.17 o 
   0  -9   7      265.80      259.73      3.40 o 
   1  -9   7       12.17       13.75      0.97 o 
   2  -9   7        2.75        2.41      0.43 o 
   3  -9   7       90.43       92.16      3.59 o 
   4  -9   7      312.13      331.39      6.02 o 
   5  -9   7      108.85      115.48      3.77 o 
   6  -9   7        8.91        8.80      1.94 o 
   7  -9   7      130.66      125.66      6.36 o 
  -5  -8   7        5.62        7.89      1.01 o 
  -4  -8   7       35.77       33.77      1.39 o 
  -3  -8   7      119.07      123.77      2.25 o 
  -2  -8   7       17.90       17.89      0.83 o 
  -1  -8   7      130.41      129.65      1.67 o 
   0  -8   7        0.16       -0.20      0.27 o 
   1  -8   7       84.41       82.76      1.53 o 
   2  -8   7       99.93       83.09      1.50 o 
   3  -8   7        1.07        3.10      0.71 o 
   4  -8   7       76.31       77.53      2.30 o 
   5  -8   7      141.00      118.78      5.64 o 
   6  -8   7       24.86       23.62      2.85 o 
   7  -8   7      413.31      376.07     12.62 o 
  -6  -7   7       10.66        9.76      1.14 o 
  -5  -7   7       50.44       51.63      2.01 o 
  -4  -7   7        2.56        3.75      0.72 o 
  -3  -7   7       96.81       96.63      1.82 o 
  -2  -7   7        6.04        7.90      0.54 o 
  -1  -7   7       71.53       64.12      1.03 o 
   0  -7   7        4.45        5.49      0.41 o 
   1  -7   7      417.19      441.30      4.64 o 
   2  -7   7       27.53       27.38      0.84 o 
   3  -7   7       29.54       33.97      1.49 o 
   4  -7   7       15.87       15.49      1.17 o 
   5  -7   7      161.32      155.30      6.51 o 
   6  -7   7      371.31      368.00     12.03 o 
   7  -7   7       50.03       47.88      3.56 o 
   8  -7   7        0.43        3.04      1.54 o 
  -7  -6   7       16.14       15.93      1.88 o 
  -6  -6   7        1.90        2.33      0.66 o 
  -5  -6   7       23.33       21.31      1.37 o 
  -4  -6   7       16.84       14.08      1.07 o 
  -3  -6   7       34.43       30.16      1.07 o 
  -2  -6   7      233.38      208.07      2.64 o 
  -1  -6   7       61.34       62.68      1.23 o 
   0  -6   7       19.25       16.87      0.86 o 
   1  -6   7      187.26      185.77      2.53 o 
   2  -6   7        7.82        9.53      0.83 o 
   3  -6   7      455.01      447.66      7.13 o 
   4  -6   7        4.25        3.38      0.91 o 
   5  -6   7       91.71      101.20      4.84 o 
   6  -6   7        0.70        0.55      1.02 o 
   7  -6   7      177.56      181.13      7.45 o 
   8  -6   7      103.15       95.97      5.15 o 
  -7  -5   7       24.60       19.41      1.90 o 
  -6  -5   7       13.53       12.72      1.23 o 
  -5  -5   7      317.54      318.30      5.44 o 
  -4  -5   7       87.25       82.26      2.13 o 
  -3  -5   7        2.30        2.26      0.46 o 
  -2  -5   7      247.84      221.06      2.67 o 
  -1  -5   7      125.00      125.96      1.53 o 
   0  -5   7      384.28      387.98      3.83 o 
   1  -5   7      139.11      135.47      1.92 o 
   2  -5   7        0.01        1.32      0.27 o 
   3  -5   7      335.79      322.67      5.36 o 
   4  -5   7       29.92       28.44      1.63 o 
   5  -5   7        2.92        4.09      1.26 o 
   6  -5   7      167.83      176.97      6.99 o 
   7  -5   7       36.16       39.06      3.09 o 
   8  -5   7       94.20       89.91      4.97 o 
  -8  -4   7       18.90       20.70      1.48 o 
  -7  -4   7      192.00      183.44      3.87 o 
  -6  -4   7       79.30       82.22      2.30 o 
  -5  -4   7      264.45      250.43      4.41 o 
  -4  -4   7       16.41       17.32      1.01 o 
  -3  -4   7        1.57        1.17      0.34 o 
  -2  -4   7      108.85      102.14      1.58 o 
  -1  -4   7       39.64       44.70      0.74 o 
   0  -4   7      133.45      139.89      1.49 o 
   1  -4   7       40.01       51.97      0.90 o 
   2  -4   7      152.86      184.72      2.25 o 
   3  -4   7      132.20      144.29      3.35 o 
   4  -4   7      362.34      363.03      9.08 o 
   5  -4   7        3.63        3.57      1.19 o 
   6  -4   7        2.33        3.18      1.19 o 
   7  -4   7      315.49      295.61     10.18 o 
   8  -4   7      115.38      100.63      5.27 o 
  -8  -3   7      189.63      185.30      3.94 o 
  -7  -3   7        2.01        2.00      0.60 o 
  -6  -3   7       22.59       21.55      1.16 o 
  -5  -3   7        0.24        0.40      0.35 o 
  -4  -3   7       41.19       40.20      1.48 o 
  -3  -3   7        0.71        0.42      0.26 o 
  -2  -3   7        1.08        0.78      0.23 o 
  -1  -3   7        7.93       13.52      0.51 o 
   0  -3   7     1446.76     1525.61     12.33 o 
   1  -3   7       92.28       91.88      2.05 o 
   2  -3   7      294.41      300.41      3.43 o 
   3  -3   7      418.62      428.43      5.15 o 
   4  -3   7       32.20       38.36      1.48 o 
   5  -3   7       12.13       12.85      1.61 o 
   6  -3   7      311.28      320.43     10.47 o 
   7  -3   7       91.52       91.67      4.82 o 
   8  -3   7       16.72       16.47      2.47 o 
  -8  -2   7        2.30        2.72      0.58 o 
  -7  -2   7       15.43       15.51      1.04 o 
  -6  -2   7        4.70        6.51      0.68 o 
  -5  -2   7      171.04      172.69      3.14 o 
  -4  -2   7       14.31       12.76      0.89 o 
  -3  -2   7      176.06      184.90      3.72 o 
  -2  -2   7       34.73       33.37      0.85 o 
  -1  -2   7      506.09      451.81      4.50 o 
   0  -2   7     1402.82     1477.96     13.35 o 
   1  -2   7       36.87       42.84      1.72 o 
   2  -2   7      237.07      239.77      2.44 o 
   3  -2   7      117.63       97.88      3.24 o 
   4  -2   7      109.85      117.57      3.10 o 
   5  -2   7        9.32        7.41      1.10 o 
   6  -2   7       42.83       48.26      2.42 o 
   7  -2   7        1.03        0.51      0.80 o 
  -9  -1   7        4.93        4.73      0.78 o 
  -8  -1   7        2.98        3.72      0.65 o 
  -7  -1   7       24.13       26.64      1.23 o 
  -6  -1   7      566.56      550.70      6.44 o 
  -5  -1   7       67.17       67.46      1.51 o 
  -4  -1   7      136.92      147.56      4.55 o 
  -3  -1   7     1036.34     1002.54     15.84 o 
  -2  -1   7      112.64      136.34      2.30 o 
  -1  -1   7      663.97      703.11      7.23 o 
   0  -1   7      568.40      614.58      6.36 o 
   1  -1   7       36.98       42.30      0.85 o 
   2  -1   7      142.42      141.10      1.82 o 
   3  -1   7      159.48      169.16      2.37 o 
   4  -1   7        3.31        3.67      0.58 o 
   5  -1   7       93.82       90.52      2.56 o 
   6  -1   7        3.76        3.36      1.29 o 
   7  -1   7      131.83      131.37      7.34 o 
  -9   0   7        0.52       -0.29      0.44 o 
  -8   0   7       84.08       85.25      2.17 o 
  -7   0   7      102.76      108.28      3.12 o 
  -6   0   7      647.13      595.92      8.67 o 
  -5   0   7      174.33      184.54      3.33 o 
  -4   0   7       33.68       31.63      1.25 o 
  -2   0   7       42.26       39.78      2.56 o 
  -1   0   7        1.67        3.01      0.28 o 
   0   0   7        4.31        9.89      0.50 o 
   1   0   7      241.74      236.19      2.51 o 
   2   0   7       10.19        5.60      0.42 o 
   3   0   7        9.18        4.62      0.40 o 
   4   0   7      250.97      233.28      3.54 o 
   5   0   7        1.72        0.93      0.61 o 
   6   0   7      274.87      265.06      5.47 o 
   7   0   7      168.94      175.33      5.49 o 
  -9   1   7       26.05       29.43      2.19 o 
  -8   1   7      108.85      117.26      3.07 o 
  -7   1   7      126.05      124.48      2.78 o 
  -6   1   7       28.91       23.81      2.59 o 
  -5   1   7      146.35      157.61      2.96 o 
  -4   1   7        6.45       11.30      0.81 o 
  -2   1   7       52.35       49.57      1.33 o 
  -1   1   7       44.10       43.35      0.88 o 
   0   1   7      129.04      147.72      2.36 o 
   1   1   7     1952.21     1986.34     38.84 o 
   2   1   7       34.92       42.59      1.06 o 
   3   1   7        8.36        6.22      0.50 o 
   4   1   7      626.65      612.39      7.71 o 
   5   1   7       92.58       90.53      2.76 o 
   6   1   7       56.91       61.12      2.06 o 
   7   1   7       17.00       17.95      1.66 o 
  -9   2   7       26.99       33.48      6.19 o 
  -8   2   7        1.33        3.03      0.48 o 
  -7   2   7        2.10        1.22      0.46 o 
  -6   2   7        2.90        3.82      0.81 o 
  -5   2   7       68.28       59.78      3.31 o 
  -4   2   7      116.07       98.63      4.75 o 
  -3   2   7      107.10      104.46      4.13 o 
  -2   2   7      634.59      648.59     10.04 o 
  -1   2   7      685.09      730.14      8.40 o 
   0   2   7      583.85      591.96      5.52 o 
   1   2   7       44.05       42.81      1.87 o 
   2   2   7       25.85       22.76      0.80 o 
   3   2   7     1131.19     1103.53     10.69 o 
   4   2   7       13.62       15.72      0.89 o 
   5   2   7        3.30        2.06      0.64 o 
   6   2   7        7.00        7.30      0.95 o 
  -9   3   7        1.80        3.11      0.70 o 
  -8   3   7       29.57       27.90      1.44 o 
  -7   3   7      120.58      130.51      3.51 o 
  -6   3   7        2.39        2.44      0.52 o 
  -5   3   7      474.12      458.62      9.50 o 
  -4   3   7      308.88      307.90      6.83 o 
  -3   3   7       98.56       95.56      2.17 o 
  -2   3   7      334.85      356.92      5.10 o 
  -1   3   7       17.50       17.57      0.60 o 
   0   3   7      582.05      594.25      7.23 o 
   1   3   7       22.91       21.04      0.77 o 
   2   3   7      146.72      149.53      1.99 o 
   3   3   7      352.06      352.90      4.11 o 
   4   3   7      148.98      143.38      2.58 o 
   5   3   7       39.96       38.48      1.51 o 
   6   3   7        5.26        4.62      0.84 o 
  -9   4   7        9.59        8.49      1.24 o 
  -8   4   7       62.39       70.19      2.58 o 
  -7   4   7       97.08       93.20      3.05 o 
  -6   4   7      320.55      315.94      7.23 o 
  -5   4   7      608.53      605.76     12.30 o 
  -4   4   7       68.72       77.38      2.74 o 
  -3   4   7        1.54        1.43      0.56 o 
  -2   4   7      162.85      152.02      3.30 o 
  -1   4   7      109.99      112.98      1.62 o 
   0   4   7       37.72       36.03      1.15 o 
   1   4   7       57.43       53.77      1.39 o 
   2   4   7       44.75       42.68      1.02 o 
   3   4   7      221.02      220.16      2.95 o 
   4   4   7       54.71       47.29      2.01 o 
   5   4   7        1.19        0.92      0.55 o 
  -8   5   7      128.39      151.86      4.47 o 
  -7   5   7       44.88       41.96      2.11 o 
  -6   5   7      124.21      113.82      3.66 o 
  -5   5   7        4.91        7.64      1.08 o 
  -4   5   7      314.96      307.95      4.99 o 
  -3   5   7      102.10       90.85      1.91 o 
  -2   5   7       70.99       71.51      2.26 o 
  -1   5   7      507.29      485.94      5.67 o 
   0   5   7      222.46      231.87      3.58 o 
   1   5   7      682.03      682.51      7.64 o 
   2   5   7       42.38       48.41      1.19 o 
   3   5   7       38.21       39.50      1.56 o 
   4   5   7       42.70       35.09      1.46 o 
  -8   6   7        2.70        2.72      1.15 o 
  -7   6   7        4.13        4.05      0.97 o 
  -6   6   7       12.03       10.25      1.08 o 
  -5   6   7       21.87       19.31      1.41 o 
  -4   6   7       14.71       13.23      1.02 o 
  -3   6   7       18.35       17.56      1.01 o 
  -2   6   7      168.39      151.40      2.82 o 
  -1   6   7      389.35      386.16      4.83 o 
   0   6   7     1393.16     1405.28     16.03 o 
   1   6   7        0.92        0.55      0.42 o 
   2   6   7       96.61      100.14      2.85 o 
   3   6   7      241.09      241.89      4.27 o 
   4   6   7      228.81      237.62      4.35 o 
  -8   7   7       84.65       76.00      4.33 o 
  -7   7   7       30.84       31.75      2.40 o 
  -6   7   7      128.91      127.31      4.41 o 
  -5   7   7        0.10       -0.30      0.57 o 
  -4   7   7       14.30       13.12      1.30 o 
  -3   7   7      233.40      248.99      4.01 o 
  -2   7   7       23.65       27.50      1.37 o 
  -1   7   7      139.43      139.14      2.60 o 
   0   7   7       64.67       66.62      1.42 o 
   1   7   7        0.11        0.03      0.48 o 
   2   7   7        8.57       10.80      1.32 o 
   3   7   7      120.16      123.39      3.29 o 
  -7   8   7        0.58        2.55      1.30 o 
  -6   8   7      144.75      138.42      4.95 o 
  -5   8   7      144.78      145.62      3.97 o 
  -4   8   7       24.09       20.82      1.76 o 
  -3   8   7       54.84       59.68      2.09 o 
  -2   8   7        0.02        0.53      0.71 o 
  -1   8   7        1.88        1.99      0.69 o 
   0   8   7        6.95        8.59      0.79 o 
   1   8   7       29.86       28.86      1.45 o 
  -6   9   7        7.46       10.58      1.81 o 
  -5   9   7       40.17       40.07      3.18 o 
  -4   9   7        3.50        3.64      0.93 o 
  -3   9   7        2.05        2.58      1.04 o 
  -2   9   7      159.00      155.77      3.57 o 
  -1   9   7       13.20       16.13      1.63 o 
   0   9   7       53.46       69.47      2.43 o 
  -1 -12   8        5.58        7.26      1.38 o 
   0 -12   8      122.29      118.35      2.31 o 
   1 -12   8       10.99        8.67      0.91 o 
   2 -12   8       25.12       29.75      1.41 o 
   3 -12   8        9.13        7.93      1.19 o 
   4 -12   8        0.77        0.73      1.07 o 
   5 -12   8       28.83       25.90      3.07 o 
  -2 -11   8        0.02        0.05      0.67 o 
  -1 -11   8      296.94      301.91      5.34 o 
   0 -11   8        0.29        1.02      0.68 o 
   1 -11   8       54.18       56.22      1.50 o 
   2 -11   8       53.08       53.10      1.68 o 
   3 -11   8      180.83      178.26      4.81 o 
   4 -11   8       66.81       77.95      3.08 o 
   5 -11   8        0.02       -0.27      0.98 o 
   6 -11   8       36.64       32.69      3.89 o 
  -4 -10   8        8.24        6.67      0.79 o 
  -3 -10   8        0.04        0.26      0.42 o 
  -2 -10   8        9.96        8.47      0.70 o 
  -1 -10   8       22.78       23.55      1.53 o 
   0 -10   8       11.93       13.69      0.79 o 
   1 -10   8       86.52       88.98      1.86 o 
   2 -10   8       28.91       26.00      1.24 o 
   3 -10   8      164.12      173.57      4.59 o 
   4 -10   8      281.87      284.25      7.61 o 
   5 -10   8       21.18       19.80      3.77 o 
   6 -10   8       73.20       64.40      4.55 o 
  -5  -9   8        2.96        2.83      0.70 o 
  -4  -9   8       20.51       17.28      1.15 o 
  -3  -9   8      178.41      178.72      2.77 o 
  -2  -9   8        0.88        0.81      0.36 o 
  -1  -9   8      121.21      119.99      1.94 o 
   0  -9   8       83.24       86.30      2.76 o 
   1  -9   8       51.62       57.12      1.41 o 
   2  -9   8      148.19      128.91      2.21 o 
   3  -9   8      325.07      347.97      6.24 o 
   4  -9   8      142.24      145.89      3.71 o 
   5  -9   8       21.54       24.88      2.85 o 
   6  -9   8      259.06      253.66      9.93 o 
   7  -9   8       39.69       39.02      3.95 o 
  -5  -8   8       10.82       11.90      1.21 o 
  -4  -8   8      115.42      114.22      2.50 o 
  -3  -8   8      157.11      166.32      2.53 o 
  -2  -8   8       45.84       43.95      1.14 o 
  -1  -8   8      205.60      201.51      2.38 o 
   0  -8   8       93.99       91.54      1.54 o 
   1  -8   8      269.98      262.88      3.63 o 
   2  -8   8       14.75       14.51      0.71 o 
   3  -8   8        0.06        1.66      0.66 o 
   4  -8   8       15.08       10.07      1.07 o 
   5  -8   8       21.93       21.11      1.80 o 
   6  -8   8        1.72        2.70      1.30 o 
   7  -8   8        5.88       10.31      2.13 o 
  -6  -7   8      194.16      204.58      4.49 o 
  -5  -7   8        3.65        2.55      0.70 o 
  -4  -7   8       16.12       18.15      1.05 o 
  -3  -7   8      135.85      128.63      2.05 o 
  -2  -7   8      354.82      339.07      3.99 o 
  -1  -7   8       66.16       69.90      1.14 o 
   0  -7   8       43.91       52.47      1.01 o 
   1  -7   8        1.20        0.66      0.30 o 
   2  -7   8       55.32       48.26      1.15 o 
   3  -7   8        3.36        5.30      0.80 o 
   4  -7   8      104.31      111.58      2.78 o 
   5  -7   8        3.34        3.01      1.32 o 
   6  -7   8        9.01       10.13      2.00 o 
   7  -7   8      116.84      130.42      6.34 o 
  -7  -6   8       70.73       73.67      2.50 o 
  -6  -6   8        2.55        1.39      0.62 o 
  -5  -6   8        5.17        5.83      0.85 o 
  -4  -6   8      181.14      176.10      3.62 o 
  -3  -6   8       12.57       12.33      0.70 o 
  -2  -6   8        0.03        0.98      0.41 o 
  -1  -6   8       11.32        9.41      0.67 o 
   0  -6   8       16.71       12.58      0.64 o 
   1  -6   8        9.92        9.13      0.52 o 
   2  -6   8      223.73      223.06      3.02 o 
   3  -6   8      253.39      260.43      4.92 o 
   4  -6   8        0.73        0.48      0.59 o 
   5  -6   8      259.17      243.33      8.82 o 
   6  -6   8      115.93      108.18      5.47 o 
   7  -6   8       91.60      100.95      5.31 o 
  -7  -5   8        0.50        1.26      0.62 o 
  -6  -5   8      294.88      287.45      5.25 o 
  -5  -5   8       19.44       16.41      1.16 o 
  -4  -5   8       59.55       61.56      1.59 o 
  -3  -5   8       37.31       38.03      1.18 o 
  -2  -5   8       47.76       47.74      1.08 o 
  -1  -5   8       13.83       10.14      0.43 o 
   0  -5   8      576.32      593.72      6.48 o 
   1  -5   8      167.03      183.01      3.34 o 
   2  -5   8      226.34      230.59      3.14 o 
   3  -5   8      830.64      883.08     12.85 o 
   4  -5   8        1.11        1.40      0.76 o 
   5  -5   8      287.48      261.25      9.15 o 
   6  -5   8       42.27       45.37      3.28 o 
   7  -5   8        0.90        0.78      1.12 o 
  -8  -4   8       17.81       15.01      1.28 o 
  -7  -4   8       43.97       42.27      1.79 o 
  -6  -4   8       69.64       73.62      2.14 o 
  -5  -4   8      340.92      342.57      5.62 o 
  -4  -4   8      213.08      230.10      3.54 o 
  -3  -4   8      217.15      192.07      2.90 o 
  -2  -4   8       53.81       60.46      1.39 o 
  -1  -4   8       60.14       72.24      0.99 o 
   0  -4   8       65.59       54.81      0.94 o 
   1  -4   8        4.30        3.29      0.38 o 
   2  -4   8      670.61      726.42      6.94 o 
   3  -4   8        6.26        6.98      0.69 o 
   4  -4   8        0.05        0.36      0.44 o 
   5  -4   8      132.13      119.06      5.34 o 
   6  -4   8       14.72       14.04      2.17 o 
   7  -4   8       21.84       28.27      3.11 o 
  -8  -3   8        8.00        5.19      0.88 o 
  -7  -3   8       60.34       54.53      1.88 o 
  -6  -3   8      355.58      346.89      6.18 o 
  -5  -3   8      300.42      322.63      4.56 o 
  -4  -3   8        0.62        1.26      0.40 o 
  -3  -3   8        2.11        2.71      0.50 o 
  -2  -3   8       33.20       29.91      0.72 o 
  -1  -3   8      904.38      974.25      8.66 o 
   0  -3   8       14.35       17.82      0.53 o 
   1  -3   8       50.39       49.81      1.07 o 
   2  -3   8       48.30       51.23      1.01 o 
   3  -3   8      187.25      173.72      2.62 o 
   4  -3   8       46.17       54.44      1.53 o 
   5  -3   8       28.24       25.50      2.36 o 
   6  -3   8        0.96        1.40      1.05 o 
   7  -3   8        0.06        2.49      1.30 o 
  -8  -2   8      136.40      137.24      2.73 o 
  -7  -2   8      171.16      168.11      3.02 o 
  -6  -2   8        6.59        5.02      0.55 o 
  -5  -2   8       38.50       34.90      1.35 o 
  -4  -2   8       84.68       79.69      1.69 o 
  -3  -2   8       33.08       38.57      2.59 o 
  -2  -2   8        2.60        5.02      0.43 o 
  -1  -2   8      128.63      139.68      1.85 o 
   0  -2   8       27.22       30.99      0.67 o 
   1  -2   8      216.56      206.89      2.64 o 
   2  -2   8      133.83      131.85      1.62 o 
   3  -2   8      167.09      171.82      2.65 o 
   4  -2   8      179.17      179.29      3.18 o 
   5  -2   8       44.52       47.03      2.35 o 
   6  -2   8       52.57       50.96      2.61 o 
   7  -2   8      150.73      146.59      4.83 o 
  -8  -1   8       13.77       13.62      1.05 o 
  -7  -1   8       12.55       13.89      1.00 o 
  -6  -1   8       19.05       12.87      0.92 o 
  -5  -1   8       70.78       70.91      1.88 o 
  -4  -1   8      435.29      432.78      8.69 o 
  -3  -1   8      412.11      468.51      7.58 o 
  -2  -1   8      322.32      358.55      5.20 o 
  -1  -1   8      399.35      366.71      4.36 o 
   0  -1   8       69.51       60.64      1.30 o 
   1  -1   8      222.79      228.28      3.57 o 
   2  -1   8       31.51       30.03      1.14 o 
   3  -1   8        0.13        0.13      0.35 o 
   4  -1   8      258.45      254.16      4.18 o 
   5  -1   8       14.17       14.99      1.25 o 
   6  -1   8        3.31        2.56      0.99 o 
   7  -1   8        2.50        4.05      2.54 o 
  -9   0   8      154.41      162.73      3.52 o 
  -8   0   8       53.89       58.68      1.97 o 
  -7   0   8       37.33       41.99      1.50 o 
  -6   0   8      226.78      224.32      4.06 o 
  -5   0   8        3.42        5.39      0.59 o 
  -4   0   8      385.08      352.79     12.61 o 
  -3   0   8      401.23      371.65     25.63 o 
  -2   0   8        9.59        4.76      0.43 o 
  -1   0   8       91.89       87.50      1.43 o 
   0   0   8       25.73       30.43      1.02 o 
   1   0   8       38.22       33.25      1.04 o 
   2   0   8       48.84       48.69      1.15 o 
   3   0   8       13.90       18.05      0.72 o 
   4   0   8        4.85        3.50      0.69 o 
   5   0   8       10.45        9.60      1.07 o 
   6   0   8        4.83        6.51      1.30 o 
   7   0   8        0.22        0.70      0.94 o 
  -9   1   8      352.51      359.19      6.12 o 
  -8   1   8       22.86       26.49      1.22 o 
  -7   1   8        2.54        2.55      0.51 o 
  -6   1   8       48.52       49.38      1.53 o 
  -5   1   8      251.59      241.01      5.02 o 
  -4   1   8      163.03      172.45      3.60 o 
  -3   1   8       13.28       17.74      1.16 o 
  -2   1   8       57.30       71.26      1.51 o 
  -1   1   8       36.40       37.50      0.82 o 
   0   1   8        0.48        1.08      0.32 o 
   1   1   8       39.89       40.84      1.16 o 
   2   1   8      279.50      275.86      3.54 o 
   3   1   8      118.59      117.15      1.96 o 
   4   1   8        0.60        0.28      0.45 o 
   5   1   8        3.24        4.88      0.67 o 
   6   1   8      135.90      131.21      4.11 o 
  -9   2   8      113.57      126.19      3.19 o 
  -8   2   8        0.22        0.19      0.42 o 
  -7   2   8       48.94       47.21      1.54 o 
  -6   2   8       42.17       42.44      1.86 o 
  -5   2   8       20.33       18.82      1.28 o 
  -4   2   8        1.58        0.62      0.43 o 
  -3   2   8        6.62        5.57      0.62 o 
  -2   2   8       31.34       19.16      1.32 o 
  -1   2   8        0.01        0.14      0.19 o 
   0   2   8      305.36      307.11      3.47 o 
   1   2   8      149.62      147.40      2.08 o 
   2   2   8      311.07      309.56      3.65 o 
   3   2   8      126.13      123.71      1.95 o 
   4   2   8       14.16       12.30      0.93 o 
   5   2   8      272.36      265.39      4.76 o 
   6   2   8       24.55       21.50      1.54 o 
  -9   3   8      194.47      204.88      5.22 o 
  -8   3   8       16.35       15.24      1.29 o 
  -7   3   8      128.95      127.06      3.56 o 
  -6   3   8       61.24       64.84      2.42 o 
  -5   3   8      180.57      179.57      4.69 o 
  -4   3   8      177.98      186.96      4.84 o 
  -3   3   8      249.11      212.34      4.73 o 
  -2   3   8      164.42      156.71      2.62 o 
  -1   3   8        6.59        7.61      0.40 o 
   0   3   8      523.75      519.61      5.96 o 
   1   3   8       15.86       11.46      0.80 o 
   2   3   8      209.64      215.69      2.64 o 
   3   3   8       18.46       18.07      0.82 o 
   4   3   8        0.72        0.41      0.51 o 
   5   3   8      375.60      360.50      5.48 o 
  -8   4   8       96.83      103.09      3.42 o 
  -7   4   8       52.90       53.20      2.33 o 
  -6   4   8        0.49        0.32      0.52 o 
  -5   4   8      435.77      442.39      9.66 o 
  -4   4   8      427.71      409.56      9.05 o 
  -3   4   8      356.88      343.66      5.46 o 
  -2   4   8       30.90       32.16      1.27 o 
  -1   4   8       80.90       77.00      1.51 o 
   0   4   8       84.07       74.10      1.89 o 
   1   4   8        8.41        8.54      0.89 o 
   2   4   8        7.85        5.82      0.62 o 
   3   4   8        9.74       12.70      0.79 o 
   4   4   8       28.02       27.31      1.32 o 
   5   4   8      100.05      100.17      2.52 o 
  -8   5   8      150.18      154.98      4.68 o 
  -7   5   8       45.95       44.43      2.27 o 
  -6   5   8       41.71       45.07      2.28 o 
  -5   5   8      260.97      273.04      5.66 o 
  -4   5   8      510.29      479.89      7.24 o 
  -3   5   8        0.66        0.11      0.41 o 
  -2   5   8       11.09       11.95      0.88 o 
  -1   5   8      169.58      168.79      2.61 o 
   0   5   8       81.71       80.18      1.88 o 
   1   5   8        5.17        6.19      0.64 o 
   2   5   8        0.01        0.24      0.55 o 
   3   5   8      310.79      300.26      8.25 o 
   4   5   8       88.10       90.18      2.45 o 
  -8   6   8      108.71      127.50      4.37 o 
  -7   6   8       30.58       35.77      2.30 o 
  -6   6   8        5.31        4.32      0.85 o 
  -5   6   8       38.25       37.65      1.85 o 
  -4   6   8        0.05        0.32      0.55 o 
  -3   6   8      109.75      102.42      2.24 o 
  -2   6   8        0.66        0.43      0.64 o 
  -1   6   8        0.01       -0.15      0.43 o 
   0   6   8       12.79       17.90      1.08 o 
   1   6   8      262.20      255.51      3.68 o 
   2   6   8      423.12      406.64      5.87 o 
   3   6   8       45.28       52.55      2.25 o 
  -7   7   8       10.54       16.23      4.62 o 
  -6   7   8      152.83      138.89      3.78 o 
  -5   7   8        0.02        1.18      0.72 o 
  -4   7   8      174.27      171.02      4.34 o 
  -3   7   8      143.21      141.50      2.88 o 
  -2   7   8        5.48        4.70      0.79 o 
  -1   7   8      125.96      132.46      3.23 o 
   0   7   8      125.05      122.44      2.33 o 
   1   7   8      325.71      323.85      4.47 o 
   2   7   8       44.94       48.34      1.75 o 
  -6   8   8      204.95      215.61      6.68 o 
  -5   8   8        7.40        9.23      1.33 o 
  -4   8   8      200.28      198.56      4.12 o 
  -3   8   8      189.32      190.61      4.09 o 
  -2   8   8       42.16       37.91      1.97 o 
  -1   8   8       86.55       93.50      2.40 o 
   0   8   8       77.85       81.14      2.42 o 
   1   8   8        1.02        0.05      0.58 o 
  -5   9   8      139.59      163.59     10.28 o 
  -4   9   8      125.01      124.82      3.29 o 
  -3   9   8       37.81       36.58      2.35 o 
  -2   9   8       33.53       35.49      1.93 o 
  -1   9   8        2.98        2.81      0.85 o 
  -1 -12   9      173.62      179.13      4.31 o 
   0 -12   9       21.84       17.80      1.34 o 
   1 -12   9        9.42        8.06      1.06 o 
   2 -12   9       59.66       57.42      1.91 o 
   3 -12   9       17.67       16.31      1.73 o 
   4 -12   9        5.70        5.09      1.34 o 
  -2 -11   9       26.77       26.31      2.21 o 
  -1 -11   9      123.26      115.14      2.75 o 
   0 -11   9       42.72       47.80      1.41 o 
   1 -11   9       58.69       68.88      1.69 o 
   2 -11   9      187.61      178.06      4.14 o 
   3 -11   9       96.91      106.84      3.74 o 
   4 -11   9        1.31        2.28      1.34 o 
   5 -11   9       45.53       42.90      3.01 o 
  -4 -10   9      182.44      190.44      3.12 o 
  -3 -10   9        1.08        1.36      0.48 o 
  -2 -10   9       69.72       76.57      1.99 o 
  -1 -10   9       91.65       94.21      2.00 o 
   0 -10   9        0.86       -0.12      0.39 o 
   1 -10   9        0.33        0.82      0.54 o 
   2 -10   9        0.30        1.09      0.54 o 
   3 -10   9       45.89       48.96      2.35 o 
   4 -10   9       28.01       27.34      1.74 o 
   5 -10   9       66.17       81.16      3.37 o 
   6 -10   9       23.52       23.03      3.27 o 
  -4  -9   9        0.00       -0.24      0.47 o 
  -3  -9   9      105.57      109.09      2.07 o 
  -2  -9   9        1.51        3.71      0.78 o 
  -1  -9   9       70.80       68.58      1.49 o 
   0  -9   9       75.38       75.35      1.53 o 
   1  -9   9        8.56       10.47      0.84 o 
   2  -9   9       55.71       57.86      1.39 o 
   3  -9   9        8.97       11.49      1.14 o 
   4  -9   9      178.82      166.62      4.39 o 
   5  -9   9      141.36      164.75      5.54 o 
   6  -9   9        2.20        2.42      1.51 o 
  -5  -8   9       58.65       62.53      2.01 o 
  -4  -8   9       47.89       45.04      1.46 o 
  -3  -8   9      263.80      242.46      3.30 o 
  -2  -8   9       95.33       94.54      1.89 o 
  -1  -8   9       33.56       42.83      1.04 o 
   0  -8   9       78.65       82.55      1.87 o 
   1  -8   9      299.50      293.91      3.99 o 
   2  -8   9       38.83       43.75      1.35 o 
   3  -8   9       22.13       14.33      1.19 o 
   4  -8   9       44.99       45.67      1.86 o 
   5  -8   9       23.73       34.94      2.30 o 
   6  -8   9        7.96        8.95      2.08 o 
   7  -8   9       10.03        7.80      2.02 o 
  -6  -7   9       32.77       30.46      1.86 o 
  -5  -7   9       70.42       68.00      3.94 o 
  -4  -7   9      533.51      530.03      6.52 o 
  -3  -7   9        0.44        0.40      0.32 o 
  -2  -7   9       32.13       44.11      1.20 o 
  -1  -7   9       94.29       91.40      1.35 o 
   0  -7   9      613.72      556.32      5.37 o 
   1  -7   9       43.48       41.56      1.13 o 
   2  -7   9       55.04       47.47      1.16 o 
   3  -7   9      105.12       91.71      2.45 o 
   4  -7   9       42.87       45.66      1.78 o 
   5  -7   9       68.27       67.67      7.47 o 
   6  -7   9       69.48       77.22      4.75 o 
   7  -7   9        5.80        2.78      1.45 o 
  -7  -6   9       98.01      106.74      3.07 o 
  -6  -6   9        1.65        1.94      0.58 o 
  -5  -6   9      479.55      469.81      6.67 o 
  -4  -6   9       18.09       15.33      0.99 o 
  -3  -6   9      120.98      106.64      2.14 o 
  -2  -6   9      407.16      374.23      4.60 o 
  -1  -6   9       30.20       18.38      0.59 o 
   0  -6   9        1.68        2.79      0.32 o 
   1  -6   9        3.09        5.47      0.42 o 
   2  -6   9       39.42       45.26      1.84 o 
   3  -6   9       98.25      113.09      2.71 o 
   4  -6   9      127.65      126.08      2.98 o 
   5  -6   9      121.37      114.95      3.91 o 
   6  -6   9       60.45       77.54      4.59 o 
   7  -6   9       37.39       41.84      3.92 o 
  -7  -5   9       33.01       33.77      1.52 o 
  -6  -5   9        1.28        0.09      0.47 o 
  -5  -5   9      100.82      103.45      2.35 o 
  -4  -5   9        0.11       -0.68      0.34 o 
  -3  -5   9       17.70       17.09      0.84 o 
  -2  -5   9       26.03       25.66      0.84 o 
  -1  -5   9       77.19       78.74      1.17 o 
   0  -5   9      402.03      423.24      4.92 o 
   1  -5   9       26.66       21.48      0.69 o 
   2  -5   9      111.48      117.04      2.01 o 
   3  -5   9       88.13       94.11      2.48 o 
   4  -5   9       90.27       89.11      2.39 o 
   5  -5   9      463.85      422.64     13.34 o 
   6  -5   9       52.80       55.64      3.82 o 
   7  -5   9       21.77       25.43      3.11 o 
  -7  -4   9      186.57      185.51      3.82 o 
  -6  -4   9        1.50        1.31      0.50 o 
  -5  -4   9      218.04      207.06      3.92 o 
  -4  -4   9       23.19       16.13      1.03 o 
  -3  -4   9      374.98      357.57      4.79 o 
  -2  -4   9      135.92      148.12      2.05 o 
  -1  -4   9      805.31      815.08      7.45 o 
   0  -4   9      208.02      201.49      2.90 o 
   1  -4   9        5.07        8.44      0.75 o 
   2  -4   9      302.48      290.83      3.45 o 
   3  -4   9       29.97       30.85      1.22 o 
   4  -4   9      237.40      235.31      5.63 o 
   5  -4   9       17.89       16.59      2.37 o 
   6  -4   9       24.88       24.52      2.92 o 
   7  -4   9       68.11       64.24      4.29 o 
  -8  -3   9      122.30      119.02      5.62 o 
  -7  -3   9      247.40      253.95      6.26 o 
  -6  -3   9       60.12       56.41      2.84 o 
  -5  -3   9      213.31      209.02      4.05 o 
  -4  -3   9     1576.10     1530.83     20.35 o 
  -3  -3   9      923.61      904.50      9.78 o 
  -2  -3   9      361.15      353.97      4.13 o 
  -1  -3   9     1055.29     1128.27     10.64 o 
   0  -3   9      355.51      344.93      4.85 o 
   1  -3   9       44.46       38.42      1.00 o 
   2  -3   9       61.97       61.45      1.13 o 
   3  -3   9        4.46        6.29      0.67 o 
   4  -3   9      108.06      101.49      2.25 o 
   5  -3   9      253.08      237.28      6.99 o 
   6  -3   9        6.29        4.98      1.57 o 
   7  -3   9        3.70        2.21      1.34 o 
  -8  -2   9      294.77      313.45      5.81 o 
  -7  -2   9       16.52       15.66      1.30 o 
  -6  -2   9       18.31       19.11      2.16 o 
  -5  -2   9      708.95      697.61     10.20 o 
  -4  -2   9      640.39      635.96      9.60 o 
  -3  -2   9      320.86      300.69      4.59 o 
  -2  -2   9        2.79        1.36      0.28 o 
  -1  -2   9     1216.47     1158.94     11.74 o 
   0  -2   9        9.09        5.22      0.45 o 
   1  -2   9        2.20        3.20      0.37 o 
   2  -2   9       58.81       55.51      1.32 o 
   3  -2   9       44.52       48.07      1.30 o 
   4  -2   9      338.25      338.61      4.60 o 
   5  -2   9      125.80      122.43      4.11 o 
   6  -2   9        1.76        0.84      1.10 o 
   7  -2   9       35.46       35.45      3.72 o 
  -8  -1   9       19.77       20.50      1.59 o 
  -7  -1   9      361.96      367.94      7.60 o 
  -6  -1   9       86.84       90.23      2.34 o 
  -5  -1   9       52.43       52.10      1.71 o 
  -4  -1   9        0.36        0.22      0.33 o 
  -3  -1   9       72.03       73.42      1.98 o 
  -2  -1   9       17.29       27.00      1.01 o 
  -1  -1   9        0.03       -0.16      0.22 o 
   0  -1   9        2.66        2.06      0.35 o 
   1  -1   9      266.00      251.49      5.50 o 
   2  -1   9       28.11       29.85      1.33 o 
   3  -1   9       13.24       12.91      0.97 o 
   4  -1   9      517.20      503.68      6.41 o 
   5  -1   9       50.89       55.04      3.01 o 
   6  -1   9        0.54        1.01      0.94 o 
  -8   0   9      170.04      175.75      3.70 o 
  -7   0   9        1.63        1.47      0.49 o 
  -6   0   9       74.63       77.07      2.71 o 
  -5   0   9       79.77       90.83      2.24 o 
  -4   0   9       41.51       42.83      1.42 o 
  -3   0   9       60.62       55.98      1.60 o 
  -2   0   9      171.11      175.43      2.86 o 
  -1   0   9      194.43      188.33      2.61 o 
   0   0   9      158.60      151.75      2.36 o 
   1   0   9      121.70      117.48      2.19 o 
   2   0   9        8.81        9.77      0.65 o 
   3   0   9      206.94      185.58      3.12 o 
   4   0   9        8.10        9.44      0.88 o 
   5   0   9       12.80       13.00      1.07 o 
   6   0   9       41.73       40.15      2.85 o 
  -8   1   9        4.67        3.11      0.80 o 
  -7   1   9      215.98      212.55      4.72 o 
  -6   1   9       15.89       13.59      0.97 o 
  -5   1   9       19.26       23.08      1.16 o 
  -4   1   9      149.40      139.61      5.71 o 
  -3   1   9       14.89        5.18      0.95 o 
  -2   1   9      556.37      595.98      7.92 o 
  -1   1   9        2.26        4.37      0.41 o 
   0   1   9      301.07      296.85      4.71 o 
   1   1   9       76.03       71.68      2.12 o 
   2   1   9       23.10       24.18      0.96 o 
   3   1   9       79.28       71.11      1.98 o 
   4   1   9        8.47        8.97      0.98 o 
   5   1   9       15.94       15.95      1.09 o 
   6   1   9        1.99        1.61      0.84 o 
  -8   2   9       98.65       99.47      5.20 o 
  -7   2   9      119.15      135.79      3.35 o 
  -6   2   9       37.77       29.77      1.47 o 
  -5   2   9      276.96      255.09      6.14 o 
  -4   2   9       60.73       44.73      2.02 o 
  -3   2   9       33.24       22.65      1.11 o 
  -2   2   9      257.03      274.14      3.78 o 
  -1   2   9        1.66        1.38      0.33 o 
   0   2   9        5.84        4.37      0.45 o 
   1   2   9       41.44       44.48      1.61 o 
   2   2   9        0.11       -0.13      0.39 o 
   3   2   9      114.45      114.69      1.92 o 
   4   2   9      105.36      102.52      2.34 o 
   5   2   9       15.04       17.22      1.34 o 
  -8   3   9        0.05       -0.32      0.54 o 
  -7   3   9        7.56       11.30      4.13 o 
  -6   3   9       93.16       97.86      3.27 o 
  -5   3   9       22.48       21.34      1.64 o 
  -4   3   9       38.31       37.53      2.69 o 
  -3   3   9       83.29       70.13      1.76 o 
  -2   3   9       10.56       11.68      0.81 o 
  -1   3   9        4.58        2.64      0.39 o 
   0   3   9      176.52      169.43      3.45 o 
   1   3   9        0.02       -0.09      0.44 o 
   2   3   9       29.55       34.29      1.14 o 
   3   3   9       71.44       67.72      1.73 o 
   4   3   9       50.35       48.29      1.59 o 
   5   3   9       23.20       26.61      1.46 o 
  -8   4   9        0.10        1.19      1.76 o 
  -7   4   9        2.54        2.31      0.79 o 
  -6   4   9        0.01        0.23      0.65 o 
  -5   4   9        7.55        9.22      1.22 o 
  -4   4   9       92.16       82.56      2.01 o 
  -3   4   9       88.24       85.65      1.92 o 
  -2   4   9        8.47        8.28      0.65 o 
  -1   4   9      619.05      599.06      6.81 o 
   0   4   9       49.12       51.02      1.50 o 
   1   4   9       93.70       91.51      2.76 o 
   2   4   9       81.25       77.42      1.69 o 
   3   4   9       77.31       80.10      2.45 o 
   4   4   9        0.06       -0.08      0.80 o 
  -8   5   9      123.52      132.29      5.40 o 
  -7   5   9        0.05        0.74      0.88 o 
  -6   5   9       15.39       15.68      1.82 o 
  -5   5   9       13.50       13.70      1.25 o 
  -4   5   9      267.56      260.15      5.82 o 
  -3   5   9       73.33       73.69      1.63 o 
  -2   5   9        4.22        2.91      0.61 o 
  -1   5   9      377.54      380.59      5.21 o 
   0   5   9       24.37       22.85      1.15 o 
   1   5   9        2.31        1.07      0.60 o 
   2   5   9        5.19        6.25      0.69 o 
   3   5   9        4.74        5.62      1.09 o 
  -7   6   9       20.05       21.54      1.66 o 
  -6   6   9      276.38      299.83      6.20 o 
  -5   6   9        6.03        4.59      0.93 o 
  -4   6   9        0.02        0.56      0.59 o 
  -3   6   9        6.83        6.60      0.79 o 
  -2   6   9       13.06       14.49      1.07 o 
  -1   6   9        0.20        0.29      0.69 o 
   0   6   9       73.96       67.71      1.83 o 
   1   6   9        1.85        1.14      0.55 o 
   2   6   9       25.11       20.71      1.25 o 
  -7   7   9       95.96      104.81      4.24 o 
  -6   7   9        4.15        4.63      1.03 o 
  -5   7   9        2.35        3.57      0.96 o 
  -4   7   9       41.55       40.56      2.37 o 
  -3   7   9       81.15       75.81      2.62 o 
  -2   7   9       55.26       52.49      2.12 o 
  -1   7   9       38.14       38.79      1.96 o 
   0   7   9        1.74        2.48      1.01 o 
   1   7   9       65.49       68.25      1.77 o 
  -5   8   9      108.58      105.41      3.55 o 
  -4   8   9      213.12      213.01      4.44 o 
  -3   8   9        0.20        0.00      0.75 o 
  -2   8   9       83.81       84.06      2.70 o 
  -1   8   9      184.11      192.22      3.73 o 
   0 -12  10       28.47       32.15      2.24 o 
   1 -12  10      134.17      147.72      4.91 o 
   2 -12  10        0.07       -0.40      0.58 o 
   3 -12  10        5.02        6.81      1.34 o 
  -2 -11  10       33.52       37.72      1.85 o 
  -1 -11  10       49.62       57.55      3.92 o 
   0 -11  10      209.30      238.17      3.58 o 
   1 -11  10       19.07       17.27      1.31 o 
   2 -11  10       27.13       38.89      1.89 o 
   3 -11  10      209.20      223.16      5.64 o 
   4 -11  10      311.98      323.77     17.30 o 
   5 -11  10      114.84      111.40      5.51 o 
  -3 -10  10        1.25        1.67      0.55 o 
  -2 -10  10       28.22       33.38      1.94 o 
  -1 -10  10      129.35      135.62      2.51 o 
   0 -10  10        0.85        1.01      0.43 o 
   1 -10  10        0.11        0.48      0.43 o 
   2 -10  10       15.22       14.45      1.01 o 
   3 -10  10      304.80      319.57      8.85 o 
   4 -10  10        0.14       -1.03      0.83 o 
   5 -10  10      105.73      114.44      4.12 o 
  -4  -9  10        1.36        1.40      0.54 o 
  -3  -9  10       57.05       61.15      1.64 o 
  -2  -9  10      118.24      109.58      2.24 o 
  -1  -9  10       57.28       60.36      1.50 o 
   0  -9  10        1.61        3.01      0.49 o 
   1  -9  10        2.84        4.20      0.55 o 
   2  -9  10       18.15       18.06      1.16 o 
   3  -9  10      256.15      262.91      6.06 o 
   4  -9  10      246.35      257.58      5.74 o 
   5  -9  10       44.21       49.74      4.73 o 
   6  -9  10       71.37       82.43      5.28 o 
  -5  -8  10        1.08        2.39      0.68 o 
  -4  -8  10        9.93        9.77      1.34 o 
  -3  -8  10       12.91       13.25      0.84 o 
  -2  -8  10       11.06        8.74      0.69 o 
  -1  -8  10      127.19      112.40      1.91 o 
   0  -8  10       46.95       43.48      1.32 o 
   1  -8  10       43.60       53.18      2.02 o 
   2  -8  10        1.07        1.60      0.44 o 
   3  -8  10        2.31        0.63      0.65 o 
   4  -8  10      251.41      274.48      5.33 o 
   5  -8  10        1.09        1.64      1.04 o 
   6  -8  10       11.27       10.59      2.28 o 
  -6  -7  10        0.57        0.51      0.56 o 
  -5  -7  10      246.91      239.00      4.35 o 
  -4  -7  10       11.38        9.98      0.85 o 
  -3  -7  10      129.34      119.94      2.18 o 
  -2  -7  10      500.63      456.61      5.57 o 
  -1  -7  10      162.25      143.57      2.09 o 
   0  -7  10        9.65        3.01      0.51 o 
   1  -7  10        3.32        5.51      0.71 o 
   2  -7  10      246.70      212.55      3.31 o 
   3  -7  10      234.02      225.19      4.48 o 
   4  -7  10       18.38       17.01      1.30 o 
   5  -7  10        4.82        6.02      1.19 o 
   6  -7  10        0.07        0.39      1.13 o 
   7  -7  10        5.24        4.65      1.71 o 
  -6  -6  10       35.18       30.82      1.53 o 
  -5  -6  10      216.57      216.79      4.37 o 
  -4  -6  10        4.46        3.16      0.67 o 
  -3  -6  10      119.44      109.77      2.24 o 
  -2  -6  10      232.91      229.55      3.21 o 
  -1  -6  10      204.12      162.17      1.97 o 
   0  -6  10       29.48       30.95      1.08 o 
   1  -6  10      217.61      170.45      2.80 o 
   2  -6  10       51.06       45.01      1.33 o 
   3  -6  10       24.54       21.11      1.32 o 
   4  -6  10        1.36        3.19      0.72 o 
   5  -6  10       14.52       22.52      1.88 o 
   6  -6  10       65.18       70.00      4.48 o 
   7  -6  10        8.61        9.75      2.11 o 
  -7  -5  10        0.22        0.84      0.70 o 
  -6  -5  10      296.95      294.93      6.39 o 
  -5  -5  10      268.90      268.58      5.82 o 
  -4  -5  10      138.73      136.27      3.02 o 
  -3  -5  10       46.17       48.53      1.35 o 
  -2  -5  10       37.48       41.05      1.02 o 
  -1  -5  10        2.83        3.08      0.40 o 
   0  -5  10       70.84       86.21      1.31 o 
   1  -5  10       18.77       27.44      0.85 o 
   2  -5  10       10.90       17.34      0.84 o 
   3  -5  10      214.06      215.58      4.19 o 
   4  -5  10       32.97       39.61      1.62 o 
   5  -5  10       27.99       30.19      2.08 o 
   6  -5  10       14.99       13.94      2.41 o 
   7  -5  10       58.30       69.54      4.64 o 
  -7  -4  10        0.11       -0.57      0.66 o 
  -6  -4  10      100.14       97.90      2.73 o 
  -5  -4  10       29.76       25.51      1.40 o 
  -4  -4  10      136.58      133.28      3.05 o 
  -3  -4  10      208.27      187.92      3.08 o 
  -2  -4  10        2.10        1.72      0.32 o 
  -1  -4  10      199.98      189.39      2.34 o 
   0  -4  10      420.42      464.09      4.80 o 
   1  -4  10      288.46      292.77      3.78 o 
   2  -4  10       10.85        6.23      0.52 o 
   3  -4  10      112.13      115.65      2.43 o 
   4  -4  10       93.91       96.30      2.27 o 
   5  -4  10        9.93       10.03      1.32 o 
   6  -4  10       76.46       81.54      4.88 o 
   7  -4  10      110.31      110.30      6.00 o 
  -8  -3  10        9.03       10.86      1.27 o 
  -7  -3  10        1.47        1.12      0.66 o 
  -6  -3  10        8.54        8.07      0.91 o 
  -5  -3  10      413.78      397.05      7.78 o 
  -4  -3  10       86.35       92.60      3.38 o 
  -3  -3  10      700.28      693.59      8.63 o 
  -2  -3  10      275.57      255.47      3.36 o 
  -1  -3  10     3200.04     3169.53     31.06 o 
   0  -3  10        0.20        1.74      0.32 o 
   1  -3  10       30.48       37.32      0.93 o 
   2  -3  10      248.17      243.08      3.10 o 
   3  -3  10      376.17      384.58      5.72 o 
   4  -3  10        2.41        2.03      0.58 o 
   5  -3  10      182.35      181.04      4.11 o 
   6  -3  10      113.56      108.02      5.73 o 
  -8  -2  10        0.49       -0.06      0.55 o 
  -7  -2  10      132.67      128.30      3.16 o 
  -6  -2  10      746.76      748.54     11.10 o 
  -5  -2  10        2.58        2.48      0.58 o 
  -4  -2  10       17.71       15.53      1.07 o 
  -3  -2  10      754.45      713.47      8.79 o 
  -2  -2  10     1418.11     1356.36     15.37 o 
  -1  -2  10      155.77      136.60      2.08 o 
   0  -2  10      238.98      204.58      3.28 o 
   1  -2  10      777.36      741.55      7.30 o 
   2  -2  10       35.01       33.18      0.87 o 
   3  -2  10        0.79        1.60      0.48 o 
   4  -2  10       50.72       54.01      1.71 o 
   5  -2  10       35.53       39.64      1.97 o 
   6  -2  10        3.95        6.67      1.36 o 
  -8  -1  10      102.23      112.37      3.49 o 
  -7  -1  10      102.89      106.12      3.93 o 
  -6  -1  10       24.74       17.94      1.19 o 
  -5  -1  10      375.00      382.83      6.28 o 
  -4  -1  10      329.49      331.52      5.52 o 
  -3  -1  10        1.98        0.77      0.38 o 
  -2  -1  10       72.23       69.04      1.61 o 
  -1  -1  10      242.60      223.77      3.02 o 
   0  -1  10        0.00        0.62      0.33 o 
   1  -1  10        3.00        1.70      0.46 o 
   2  -1  10       43.56       39.48      1.41 o 
   3  -1  10        0.17        0.33      0.42 o 
   4  -1  10      428.17      438.85      5.87 o 
   5  -1  10       56.02       55.55      4.41 o 
   6  -1  10       23.50       21.64      2.17 o 
  -8   0  10        0.69        1.61      0.58 o 
  -7   0  10      113.92      108.45      2.75 o 
  -6   0  10      139.77      132.02      3.02 o 
  -5   0  10       13.00       18.11      1.15 o 
  -4   0  10       17.11       12.68      1.05 o 
  -3   0  10       27.02       26.85      1.38 o 
  -2   0  10       39.05       42.58      1.33 o 
  -1   0  10      511.10      518.24      6.16 o 
   0   0  10        8.10        9.14      0.60 o 
   1   0  10       84.33       81.28      1.55 o 
   2   0  10      401.93      399.51      4.87 o 
   3   0  10      143.65      137.47      2.94 o 
   4   0  10       32.01       32.58      1.95 o 
   5   0  10       48.09       45.53      2.12 o 
   6   0  10       23.55       23.13      2.30 o 
  -8   1  10       16.16       14.60      1.19 o 
  -7   1  10        0.12        1.07      0.51 o 
  -6   1  10       68.59       68.80      2.26 o 
  -5   1  10      540.50      470.51     10.07 o 
  -4   1  10       80.70       72.05      4.08 o 
  -3   1  10       93.77       72.43      1.98 o 
  -2   1  10      331.88      346.88      5.13 o 
  -1   1  10      325.36      291.38      3.63 o 
   0   1  10      410.30      409.89      4.89 o 
   1   1  10       66.02       68.71      1.91 o 
   2   1  10      160.01      151.55      2.68 o 
   3   1  10      175.78      169.80      2.49 o 
   4   1  10        1.83        1.52      0.56 o 
   5   1  10       17.33       15.31      1.44 o 
  -8   2  10       21.43       24.83      1.50 o 
  -7   2  10       92.92      100.17      2.89 o 
  -6   2  10      156.99      130.86      6.57 o 
  -5   2  10      651.35      627.15     12.97 o 
  -4   2  10      111.42       75.28      4.12 o 
  -3   2  10       65.80       63.35      2.11 o 
  -2   2  10     1092.49      957.57     12.50 o 
  -1   2  10       18.03       21.59      0.98 o 
   0   2  10        0.21        0.34      0.35 o 
   1   2  10      125.40      117.62      2.46 o 
   2   2  10      240.24      231.63      3.66 o 
   3   2  10       12.82       11.88      1.08 o 
   4   2  10       14.56       16.84      1.55 o 
   5   2  10        4.41        5.05      0.85 o 
  -8   3  10      402.16      430.80      9.78 o 
  -7   3  10       61.06       60.74      2.62 o 
  -6   3  10       53.01       53.36      2.42 o 
  -5   3  10      236.23      247.31     10.16 o 
  -4   3  10       31.88       32.36      1.99 o 
  -3   3  10      118.25      101.29      2.32 o 
  -2   3  10        8.76       10.95      1.38 o 
  -1   3  10        9.12       11.73      0.62 o 
   0   3  10       24.17       29.86      1.20 o 
   1   3  10        2.83        2.09      0.58 o 
   2   3  10       16.10       14.19      0.86 o 
   3   3  10      109.38      103.42      3.65 o 
   4   3  10       14.68       14.90      1.47 o 
  -8   4  10      254.55      281.73      7.26 o 
  -7   4  10       22.80       27.83      2.94 o 
  -6   4  10       84.25       73.00      4.16 o 
  -5   4  10       78.25       90.62      3.48 o 
  -4   4  10       16.27       12.24      2.58 o 
  -3   4  10       51.75       42.55      1.40 o 
  -2   4  10        1.65        0.47      0.43 o 
  -1   4  10      211.00      208.20      3.04 o 
   0   4  10       59.91       59.00      1.62 o 
   1   4  10       12.05       11.67      0.93 o 
   2   4  10       47.46       48.40      1.40 o 
   3   4  10       67.54       69.47      2.38 o 
  -7   5  10      107.55      119.33      4.28 o 
  -6   5  10       32.71       31.46      1.94 o 
  -5   5  10       70.87       78.22      2.34 o 
  -4   5  10       31.10       32.24      1.68 o 
  -3   5  10       26.17       25.70      1.14 o 
  -2   5  10       38.69       40.13      1.61 o 
  -1   5  10      205.16      206.25      4.14 o 
   0   5  10       31.24       26.28      1.22 o 
   1   5  10      162.66      169.62      2.86 o 
   2   5  10       12.65       11.15      0.98 o 
  -7   6  10      211.93      239.75      5.51 o 
  -6   6  10        0.99        1.91      0.82 o 
  -5   6  10       20.69       28.58      1.93 o 
  -4   6  10      286.01      304.19      5.55 o 
  -3   6  10       46.88       52.63      1.78 o 
  -2   6  10        1.74        0.22      0.70 o 
  -1   6  10       55.93       53.33      2.16 o 
   0   6  10       46.55       44.18      1.60 o 
   1   6  10        3.83        4.20      0.72 o 
  -6   7  10        1.06        1.18      0.89 o 
  -5   7  10      198.53      207.40      5.19 o 
  -4   7  10       55.53       59.99      2.19 o 
  -3   7  10       12.67       12.22      1.16 o 
  -2   7  10        1.66        1.94      0.89 o 
  -1   7  10       16.22       15.84      1.46 o 
   0   7  10        1.06        1.87      0.61 o 
  -4   8  10        0.31       -0.35      0.87 o 
  -3   8  10       15.28       13.98      1.64 o 
   1 -12  11        6.23        5.31      0.82 o 
   2 -12  11        4.56        5.39      0.81 o 
  -2 -11  11        5.83        3.56      0.97 o 
  -1 -11  11       17.54       19.98      1.52 o 
   0 -11  11       36.74       30.55      1.41 o 
   1 -11  11        5.33        6.03      0.73 o 
   2 -11  11      200.52      235.95      4.54 o 
   3 -11  11      258.99      266.27      6.40 o 
   4 -11  11        0.39       -0.37      1.01 o 
  -3 -10  11      149.77      152.33      3.03 o 
  -2 -10  11        4.81        3.62      0.86 o 
  -1 -10  11        6.98        7.19      0.71 o 
   0 -10  11      164.45      170.86      2.80 o 
   1 -10  11       67.01       71.82      1.69 o 
   2 -10  11       37.12       39.54      1.59 o 
   3 -10  11       45.75       40.31      4.16 o 
   4 -10  11       26.96       23.29      2.99 o 
   5 -10  11      132.89      154.86      6.54 o 
  -4  -9  11       54.38       50.02      1.86 o 
  -3  -9  11       97.59      104.61      2.59 o 
  -2  -9  11       60.91       61.69      1.62 o 
  -1  -9  11       56.14       56.44      1.94 o 
   0  -9  11      232.48      225.52      3.34 o 
   1  -9  11       22.98       25.25      1.09 o 
   2  -9  11        4.73        6.75      0.82 o 
   3  -9  11      163.52      156.32      4.35 o 
   4  -9  11       87.16       84.54      3.49 o 
   5  -9  11       58.60       67.55      3.14 o 
  -5  -8  11       72.16       68.14      3.06 o 
  -4  -8  11       23.57       24.65      1.34 o 
  -3  -8  11       32.38       31.83      1.81 o 
  -2  -8  11      110.35      106.86      2.32 o 
  -1  -8  11       10.15        8.41      0.58 o 
   0  -8  11       83.74       71.47      1.56 o 
   1  -8  11       48.93       46.20      1.86 o 
   2  -8  11       34.03       26.17      1.05 o 
   3  -8  11       17.42       25.07      1.83 o 
   4  -8  11        7.69       10.50      1.16 o 
   5  -8  11        3.12        5.14      1.28 o 
   6  -8  11      206.11      227.10      6.25 o 
  -6  -7  11        8.04        8.64      1.29 o 
  -5  -7  11        0.79       -0.28      0.58 o 
  -4  -7  11        1.99        1.68      0.80 o 
  -3  -7  11        9.57        9.53      0.72 o 
  -2  -7  11        0.53        0.55      0.37 o 
  -1  -7  11       63.54       51.60      1.09 o 
   0  -7  11       77.72       71.04      1.51 o 
   1  -7  11      312.62      267.99      4.03 o 
   2  -7  11       17.04       11.76      0.93 o 
   3  -7  11       85.03      102.58      3.20 o 
   4  -7  11      130.68      117.91      3.10 o 
   5  -7  11      126.05      125.26      4.14 o 
   6  -7  11       29.61       28.87      3.43 o 
  -6  -6  11       60.96       61.40      4.00 o 
  -5  -6  11        7.45        7.02      1.11 o 
  -4  -6  11      121.69      116.60      2.73 o 
  -3  -6  11        5.20        6.08      0.64 o 
  -2  -6  11        4.01        6.41      0.55 o 
  -1  -6  11       90.60       79.28      1.36 o 
   0  -6  11      175.80      152.60      1.99 o 
   1  -6  11        9.93        6.88      0.87 o 
   2  -6  11       15.57       23.53      1.19 o 
   3  -6  11      374.07      351.60      6.21 o 
   4  -6  11       67.32       52.09      1.96 o 
   5  -6  11        3.38        1.69      0.97 o 
   6  -6  11       29.66       29.03      3.48 o 
  -7  -5  11       10.55       10.22      1.16 o 
  -6  -5  11        3.06        4.28      0.82 o 
  -5  -5  11       42.62       42.40      1.95 o 
  -4  -5  11      205.71      196.39      4.08 o 
  -3  -5  11      127.97      121.27      2.41 o 
  -2  -5  11        8.58        8.76      0.62 o 
  -1  -5  11      354.23      355.09      4.45 o 
   0  -5  11        1.39        2.04      0.41 o 
   1  -5  11       38.65       35.15      1.18 o 
   2  -5  11      211.77      213.73      3.47 o 
   3  -5  11       14.08       10.03      1.01 o 
   4  -5  11        0.37        1.31      0.63 o 
   5  -5  11       23.71       23.66      3.25 o 
   6  -5  11       13.68       11.29      2.26 o 
  -7  -4  11       38.75       42.28      2.01 o 
  -6  -4  11       68.93       71.00      2.35 o 
  -5  -4  11       74.86       80.20      2.42 o 
  -4  -4  11      124.67      115.93      2.87 o 
  -3  -4  11        8.97        7.10      0.68 o 
  -2  -4  11       33.62       30.94      1.00 o 
  -1  -4  11      504.78      487.01      5.49 o 
   0  -4  11       60.15       62.34      1.23 o 
   1  -4  11        2.14        1.53      0.41 o 
   2  -4  11        1.17        0.39      0.43 o 
   3  -4  11      347.70      362.13      5.56 o 
   4  -4  11       20.76       23.55      1.31 o 
   5  -4  11       60.76       62.10      2.76 o 
   6  -4  11       26.40       25.12      3.25 o 
  -7  -3  11        7.58        8.01      1.41 o 
  -6  -3  11        0.02       -0.51      0.46 o 
  -5  -3  11        4.16        4.90      0.72 o 
  -4  -3  11       17.12       14.99      1.11 o 
  -3  -3  11      341.49      327.40      4.71 o 
  -2  -3  11        0.36        0.32      0.35 o 
  -1  -3  11      730.05      707.11      8.14 o 
   0  -3  11      143.19      150.38      2.38 o 
   1  -3  11     1070.21     1047.75     10.76 o 
   2  -3  11       37.25       40.33      1.16 o 
   3  -3  11       56.65       58.75      1.77 o 
   4  -3  11      145.64      148.41      3.10 o 
   5  -3  11       67.63       62.72      2.35 o 
   6  -3  11        0.13        0.28      1.16 o 
  -8  -2  11       10.93       10.48      1.11 o 
  -7  -2  11       36.64       34.80      2.19 o 
  -6  -2  11        7.56        5.20      0.79 o 
  -5  -2  11        0.22        0.51      0.49 o 
  -4  -2  11      364.39      348.52      5.87 o 
  -3  -2  11      262.81      263.83      4.41 o 
  -2  -2  11      554.17      537.47      7.38 o 
  -1  -2  11       43.24       42.42      1.15 o 
   0  -2  11     2180.87     2120.18     22.83 o 
   1  -2  11       30.82       34.72      1.18 o 
   2  -2  11      507.45      476.19      5.88 o 
   3  -2  11      442.10      440.03      5.82 o 
   4  -2  11      139.75      124.75      2.81 o 
   5  -2  11       21.86       25.90      1.76 o 
   6  -2  11        0.33        1.11      1.01 o 
  -8  -1  11       49.68       42.76      3.52 o 
  -7  -1  11        1.44        1.53      0.58 o 
  -6  -1  11       28.14       24.37      1.50 o 
  -5  -1  11      226.41      240.55      4.56 o 
  -4  -1  11       11.89        9.05      0.86 o 
  -3  -1  11       60.34       55.35      1.74 o 
  -2  -1  11      279.12      275.46      4.29 o 
  -1  -1  11       22.20       20.00      0.84 o 
   0  -1  11      127.96      111.74      1.90 o 
   1  -1  11      445.65      444.11      5.71 o 
   2  -1  11       44.43       44.35      1.35 o 
   3  -1  11      421.88      415.65      6.91 o 
   4  -1  11       41.90       42.12      1.64 o 
   5  -1  11       31.42       27.79      1.83 o 
  -8   0  11       15.98       16.29      1.55 o 
  -7   0  11       22.12       22.27      1.42 o 
  -6   0  11        1.31        0.14      0.46 o 
  -5   0  11      108.91      100.09      2.57 o 
  -4   0  11       82.61       82.57      2.99 o 
  -3   0  11       69.38       71.16      2.01 o 
  -2   0  11        6.97        4.74      0.57 o 
  -1   0  11       47.06       46.63      1.29 o 
   0   0  11        4.23        4.64      0.50 o 
   1   0  11      333.00      334.54      4.17 o 
   2   0  11        4.00        2.83      0.59 o 
   3   0  11        1.29        2.19      0.76 o 
   4   0  11      180.44      179.84      3.71 o 
   5   0  11       32.31       30.34      1.95 o 
  -8   1  11        6.11        4.78      1.39 o 
  -7   1  11        1.62        2.70      0.68 o 
  -6   1  11       31.68       32.88      3.01 o 
  -5   1  11        3.79        7.52      1.08 o 
  -4   1  11       12.79       16.68      1.52 o 
  -3   1  11       43.15       29.95      1.48 o 
  -2   1  11      231.73      196.90      3.09 o 
  -1   1  11       19.75       16.39      0.70 o 
   0   1  11       67.46       75.47      1.61 o 
   1   1  11      405.15      389.30      5.34 o 
   2   1  11       61.35       63.36      2.44 o 
   3   1  11       71.41       75.94      2.00 o 
   4   1  11       39.00       36.78      2.02 o 
   5   1  11       65.81       63.11      2.55 o 
  -8   2  11       27.33       24.31      1.93 o 
  -7   2  11       42.26       39.74      4.78 o 
  -6   2  11        1.29        0.24      0.63 o 
  -5   2  11      119.81      120.66      3.95 o 
  -4   2  11      369.97      332.27      7.95 o 
  -3   2  11      300.19      246.75      4.83 o 
  -2   2  11        0.68        0.28      0.45 o 
  -1   2  11        2.94        3.32      0.58 o 
   0   2  11      461.30      416.09      5.59 o 
   1   2  11      108.29      104.13      2.24 o 
   2   2  11        0.35        0.43      0.54 o 
   3   2  11       28.55       28.35      1.37 o 
   4   2  11       50.54       49.80      2.40 o 
  -8   3  11      178.57      178.12      5.32 o 
  -7   3  11       21.96       25.06      2.02 o 
  -6   3  11      152.26      152.86      4.75 o 
  -5   3  11      454.72      448.78     10.23 o 
  -4   3  11      251.23      234.87      4.91 o 
  -3   3  11       12.44       18.48      1.15 o 
  -2   3  11        1.79        1.23      0.51 o 
  -1   3  11      553.96      509.33      6.17 o 
   0   3  11        1.51        1.93      0.80 o 
   1   3  11       55.14       49.29      2.18 o 
   2   3  11        0.82       -0.09      0.48 o 
   3   3  11        0.03       -0.24      0.67 o 
  -7   4  11        0.03        2.04      0.88 o 
  -6   4  11      356.03      361.61      8.92 o 
  -5   4  11        9.93       10.64      1.31 o 
  -4   4  11       68.17       55.87      1.97 o 
  -3   4  11       54.42       60.15      1.75 o 
  -2   4  11        6.13        5.30      0.65 o 
  -1   4  11       62.74       54.05      1.99 o 
   0   4  11       65.50       63.13      1.74 o 
   1   4  11      139.22      140.85      2.83 o 
   2   4  11       15.89       14.21      1.07 o 
   3   4  11       17.19       17.31      1.99 o 
  -7   5  11        4.45        7.81      2.35 o 
  -6   5  11       47.86       49.34      2.24 o 
  -5   5  11        0.01        0.39      0.61 o 
  -4   5  11       27.14       26.24      1.61 o 
  -3   5  11       56.94       51.26      2.45 o 
  -2   5  11       20.38       18.31      1.34 o 
  -1   5  11        0.16        0.10      0.74 o 
   0   5  11      311.76      307.10      4.74 o 
   1   5  11      241.85      246.81      3.73 o 
   2   5  11        1.36        0.14      0.67 o 
  -6   6  11       75.74       71.95      2.84 o 
  -5   6  11      268.88      312.06     10.11 o 
  -4   6  11       13.11       12.66      1.30 o 
  -3   6  11        0.03        0.34      0.65 o 
  -2   6  11      109.85      114.30      3.10 o 
  -1   6  11      161.02      169.29      3.91 o 
   0   6  11       73.28       66.10      1.96 o 
  -4   7  11       10.86        7.72      1.13 o 
  -3   7  11      179.88      189.80      4.26 o 
  -2   7  11      138.68      149.37      3.72 o 
  -1 -11  12        9.83       11.04      1.27 o 
   0 -11  12        0.02        0.42      0.54 o 
   1 -11  12        6.72       10.65      0.83 o 
   2 -11  12       19.53       19.42      1.31 o 
   3 -11  12        4.93        5.50      1.68 o 
  -3 -10  12      149.36      155.15      2.96 o 
  -2 -10  12       10.52       13.28      1.27 o 
  -1 -10  12       19.57       19.48      1.48 o 
   0 -10  12       87.65       86.99      2.17 o 
   1 -10  12       30.48       37.78      1.27 o 
   2 -10  12       18.66       21.69      1.51 o 
   3 -10  12       13.95       13.18      1.57 o 
   4 -10  12      156.36      174.80      4.97 o 
  -4  -9  12       52.68       57.91      1.93 o 
  -3  -9  12       65.72       61.93      1.71 o 
  -2  -9  12       27.15       20.66      1.17 o 
  -1  -9  12      114.34      129.34      2.57 o 
   0  -9  12       99.09      105.20      2.02 o 
   1  -9  12       49.11       50.94      1.48 o 
   2  -9  12       30.01       28.83      1.83 o 
   3  -9  12        2.72        0.45      0.84 o 
   4  -9  12        0.37        0.54      0.92 o 
   5  -9  12       13.53       12.82      2.41 o 
  -5  -8  12       71.73       70.39      4.03 o 
  -4  -8  12       79.76       79.06      2.16 o 
  -3  -8  12       33.33       31.98      1.46 o 
  -2  -8  12       28.70       36.00      1.33 o 
  -1  -8  12       58.78       56.57      1.34 o 
   0  -8  12      174.24      162.83      3.37 o 
   1  -8  12       15.21       16.17      0.94 o 
   2  -8  12       16.95       19.53      1.48 o 
   3  -8  12        8.76       10.67      1.31 o 
   4  -8  12        2.79        6.92      3.10 o 
   5  -8  12       94.29      110.53      4.05 o 
  -5  -7  12      108.19      106.88      3.60 o 
  -4  -7  12        0.68        1.64      0.57 o 
  -3  -7  12        1.17        1.44      0.47 o 
  -2  -7  12        6.43        6.40      0.59 o 
  -1  -7  12       66.77       62.88      1.42 o 
   0  -7  12       36.72       38.11      1.31 o 
   1  -7  12        3.02        1.56      0.51 o 
   2  -7  12        0.19        0.30      0.74 o 
   3  -7  12      510.68      484.24      9.61 o 
   4  -7  12        0.43       -0.30      0.77 o 
   5  -7  12       59.79       73.62      3.21 o 
  -6  -6  12      184.09      179.98      4.35 o 
  -5  -6  12        1.49        1.00      0.65 o 
  -4  -6  12       24.24       25.46      1.31 o 
  -3  -6  12        0.12        0.77      0.44 o 
  -2  -6  12       93.35       91.32      1.87 o 
  -1  -6  12        0.15       -0.23      0.32 o 
   0  -6  12       79.25       90.58      1.87 o 
   1  -6  12       88.38       90.67      1.94 o 
   2  -6  12      166.94      164.52      3.32 o 
   3  -6  12       56.07       59.07      2.39 o 
   4  -6  12        3.12        3.55      0.81 o 
   5  -6  12      388.81      400.87      9.08 o 
   6  -6  12      133.04      125.12      4.47 o 
  -6  -5  12       32.20       31.58      1.89 o 
  -5  -5  12        2.21        1.84      0.65 o 
  -4  -5  12      130.86      123.70      3.12 o 
  -3  -5  12       27.22       27.66      1.21 o 
  -2  -5  12       63.09       64.15      1.50 o 
  -1  -5  12      620.69      604.31      7.86 o 
   0  -5  12       88.21       84.93      1.53 o 
   1  -5  12        3.58        4.68      0.76 o 
   2  -5  12      177.71      175.13      3.10 o 
   3  -5  12        1.56        1.38      0.72 o 
   4  -5  12       33.46       32.34      1.78 o 
   5  -5  12      103.79      110.12      3.88 o 
   6  -5  12        1.96        1.12      1.09 o 
  -7  -4  12        0.77        1.09      0.65 o 
  -6  -4  12        7.57        6.57      0.93 o 
  -5  -4  12        4.56        4.82      0.79 o 
  -4  -4  12      298.27      298.34      5.47 o 
  -3  -4  12      169.32      172.75      3.09 o 
  -2  -4  12       25.59       20.15      0.99 o 
  -1  -4  12      198.67      206.07      3.98 o 
   0  -4  12       50.97       56.90      1.34 o 
   1  -4  12       81.02       74.13      1.61 o 
   2  -4  12        0.01        0.33      0.46 o 
   3  -4  12        1.10        1.45      0.66 o 
   4  -4  12       13.21       13.04      1.62 o 
   5  -4  12       63.92       62.64      2.91 o 
   6  -4  12       68.25       83.53      3.53 o 
  -7  -3  12       48.21       49.86      2.19 o 
  -6  -3  12       33.43       35.32      1.96 o 
  -5  -3  12      235.78      221.47      4.50 o 
  -4  -3  12      120.83      121.83      2.98 o 
  -3  -3  12      188.15      192.30      3.26 o 
  -2  -3  12      217.04      216.35      3.39 o 
  -1  -3  12       41.13       40.42      1.40 o 
   0  -3  12       65.55       59.69      1.80 o 
   1  -3  12       91.07       85.68      1.99 o 
   2  -3  12       45.15       38.99      1.08 o 
   3  -3  12      148.09      149.76      3.49 o 
   4  -3  12      687.78      663.57      9.41 o 
   5  -3  12       14.03       11.92      2.19 o 
  -7  -2  12      254.16      259.69      5.20 o 
  -6  -2  12        0.63        1.49      0.61 o 
  -5  -2  12       18.79       15.90      1.72 o 
  -4  -2  12        0.78        0.96      0.47 o 
  -3  -2  12      124.82      135.33      3.90 o 
  -2  -2  12        0.09        0.82      0.75 o 
  -1  -2  12      108.39       99.40      2.18 o 
   0  -2  12      142.13      146.45      2.46 o 
   1  -2  12        0.36        2.19      0.51 o 
   2  -2  12      987.74     1004.04     13.23 o 
   3  -2  12       49.59       46.72      1.68 o 
   4  -2  12       67.79       61.92      2.27 o 
   5  -2  12       64.95       67.26      5.00 o 
  -7  -1  12       55.07       57.84      2.20 o 
  -6  -1  12       15.93       13.93      1.18 o 
  -5  -1  12       15.45       14.07      1.13 o 
  -4  -1  12       25.39       25.54      1.92 o 
  -3  -1  12       74.42       70.55      2.08 o 
  -2  -1  12        4.75        4.91      0.59 o 
  -1  -1  12       61.32       61.65      1.67 o 
   0  -1  12      297.75      286.89      4.08 o 
   1  -1  12      113.55      113.31      2.48 o 
   2  -1  12        9.80        9.11      0.86 o 
   3  -1  12        8.83       12.55      1.54 o 
   4  -1  12        0.44        0.60      0.94 o 
   5  -1  12      155.90      161.95      5.14 o 
  -7   0  12       38.80       36.46      1.88 o 
  -6   0  12       26.57       26.42      1.61 o 
  -5   0  12        9.56        8.77      1.21 o 
  -4   0  12        0.39        1.78      0.95 o 
  -3   0  12       95.74       83.95      3.20 o 
  -2   0  12      165.03      156.24      3.08 o 
  -1   0  12       84.25       87.37      1.98 o 
   0   0  12       34.26       35.46      1.20 o 
   1   0  12        5.20        4.52      0.63 o 
   2   0  12        0.87        1.28      0.80 o 
   3   0  12       87.31       96.09      4.38 o 
   4   0  12       42.55       46.05      2.38 o 
  -7   1  12        0.34        0.14      0.62 o 
  -6   1  12       44.41       49.30      2.46 o 
  -5   1  12       44.08       51.37      2.48 o 
  -4   1  12        0.25        0.66      0.61 o 
  -3   1  12        5.18        5.62      0.76 o 
  -2   1  12       21.44       20.55      1.02 o 
  -1   1  12       84.98       85.28      2.79 o 
   0   1  12      230.26      227.56      3.20 o 
   1   1  12        1.04        0.80      0.54 o 
   2   1  12       69.58       57.37      1.67 o 
   3   1  12      151.84      155.29      3.16 o 
   4   1  12       11.51       10.25      2.01 o 
  -7   2  12        0.30        0.26      0.63 o 
  -6   2  12      108.93      107.32      9.18 o 
  -5   2  12       15.33       12.02      1.47 o 
  -4   2  12       60.52       64.68      2.11 o 
  -3   2  12        4.68        2.63      0.51 o 
  -2   2  12       76.01       69.31      1.84 o 
  -1   2  12      181.11      147.31      2.88 o 
   0   2  12        7.71       10.66      0.82 o 
   1   2  12      145.03      131.89      2.64 o 
   2   2  12      149.83      147.72      3.45 o 
   3   2  12      287.83      288.92      4.87 o 
  -7   3  12        1.63        1.40      0.83 o 
  -6   3  12        0.03        0.16      0.68 o 
  -5   3  12        8.92        9.74      1.40 o 
  -4   3  12      235.82      227.27      4.19 o 
  -3   3  12       90.09       79.38      2.03 o 
  -2   3  12        7.15        5.52      0.80 o 
  -1   3  12      148.12      153.66      2.96 o 
   0   3  12        0.02        0.45      0.49 o 
   1   3  12        3.65        3.31      0.80 o 
   2   3  12       70.38       70.49      1.74 o 
   3   3  12        2.25        2.64      0.93 o 
  -7   4  12       40.39       38.23      4.19 o 
  -6   4  12       48.53       44.91      2.77 o 
  -5   4  12        2.23        1.77      0.77 o 
  -4   4  12      215.04      216.15      4.44 o 
  -3   4  12        0.70        0.81      0.55 o 
  -2   4  12        5.51        4.95      0.77 o 
  -1   4  12      179.08      180.03      3.93 o 
   0   4  12       22.09       21.38      1.19 o 
   1   4  12        4.57        5.63      0.81 o 
   2   4  12       12.18       13.68      1.49 o 
  -6   5  12        0.04       -0.43      0.63 o 
  -5   5  12       27.09       30.96      2.30 o 
  -4   5  12       21.94       21.15      1.68 o 
  -3   5  12       94.36       96.71      2.17 o 
  -2   5  12       22.65       25.78      1.70 o 
  -1   5  12        1.14        0.79      0.83 o 
   0   5  12       17.14       18.77      1.28 o 
  -5   6  12        1.11        1.16      1.42 o 
  -4   6  12       20.03       15.92      1.10 o 
  -3   6  12      262.82      282.93      4.91 o 
  -2   6  12        1.56        1.87      0.96 o 
  -1   6  12        4.19        1.64      0.97 o 
   0 -11  13        4.82        3.42      0.69 o 
   1 -11  13        2.47        1.71      0.72 o 
   2 -11  13       39.21       42.28      2.71 o 
  -2 -10  13       15.19       12.63      1.29 o 
  -1 -10  13        0.01       -0.22      0.61 o 
   0 -10  13        3.76        5.26      0.74 o 
   1 -10  13        7.01       10.34      0.94 o 
   2 -10  13        3.96        5.79      0.87 o 
   3 -10  13        2.70        1.63      0.99 o 
  -3  -9  13       23.89       26.27      1.81 o 
  -2  -9  13       20.02       23.32      1.30 o 
  -1  -9  13       44.79       45.59      4.46 o 
   0  -9  13        2.31        2.65      0.60 o 
   1  -9  13       58.32       59.65      2.24 o 
   2  -9  13        0.55        0.72      0.61 o 
   3  -9  13       68.59       71.04      2.84 o 
   4  -9  13       22.80       18.37      1.79 o 
  -4  -8  13       19.22       17.27      1.23 o 
  -3  -8  13        9.75        8.52      0.80 o 
  -2  -8  13       80.68       83.90      1.93 o 
  -1  -8  13       33.62       28.78      1.65 o 
   0  -8  13       10.16       16.22      1.30 o 
   1  -8  13       56.35       57.99      1.72 o 
   2  -8  13       12.33        9.35      0.93 o 
   3  -8  13       65.73       63.72      2.64 o 
   4  -8  13        6.51       13.15      1.55 o 
   5  -8  13       36.79       44.72      4.61 o 
  -5  -7  13        7.70        9.61      1.18 o 
  -4  -7  13       10.49        9.98      0.95 o 
  -3  -7  13       14.67       17.32      1.22 o 
  -2  -7  13       90.61       95.44      2.03 o 
  -1  -7  13        0.06       -0.20      0.49 o 
   0  -7  13       63.47       67.36      1.77 o 
   1  -7  13       93.14       85.98      1.93 o 
   2  -7  13       28.47       23.41      1.32 o 
   3  -7  13       29.50       34.28      5.20 o 
   4  -7  13        1.77        4.18      1.07 o 
   5  -7  13      103.17      113.32      5.73 o 
  -5  -6  13       46.10       52.46      3.84 o 
  -4  -6  13       35.08       35.58      1.58 o 
  -3  -6  13        2.00        1.57      0.45 o 
  -2  -6  13        1.45        1.10      0.41 o 
  -1  -6  13        1.49        1.54      0.45 o 
   0  -6  13      196.88      203.06      3.26 o 
   1  -6  13        8.81        7.90      0.96 o 
   2  -6  13        0.52        1.90      0.59 o 
   3  -6  13      123.93      127.98      6.74 o 
   4  -6  13       63.73       77.09      2.93 o 
   5  -6  13       10.79       16.48      2.46 o 
  -6  -5  13       10.06       11.52      1.46 o 
  -5  -5  13        0.64        0.64      0.59 o 
  -4  -5  13        8.70        7.31      0.76 o 
  -3  -5  13        3.16        2.89      0.56 o 
  -2  -5  13        0.12        0.27      0.36 o 
  -1  -5  13      365.29      385.70      5.74 o 
   0  -5  13      175.06      183.47      3.49 o 
   1  -5  13        0.06        0.69      0.49 o 
   2  -5  13      193.35      190.18      3.58 o 
   3  -5  13       49.82       56.39      2.41 o 
   4  -5  13       53.22       54.47      6.48 o 
   5  -5  13       33.19       27.90      2.99 o 
  -6  -4  13       62.88       58.36      2.28 o 
  -5  -4  13        1.64        2.28      0.67 o 
  -4  -4  13       52.63       56.24      2.11 o 
  -3  -4  13       63.54       58.43      2.79 o 
  -2  -4  13        1.38        1.94      0.46 o 
  -1  -4  13      638.78      658.17      9.10 o 
   0  -4  13      120.47      116.05      2.29 o 
   1  -4  13       16.05       17.83      0.93 o 
   2  -4  13      187.51      195.99      3.82 o 
   3  -4  13      100.43       90.44      2.66 o 
   4  -4  13       51.87       56.76      2.52 o 
   5  -4  13       44.11       44.99      3.44 o 
  -7  -3  13       61.41       66.66      3.55 o 
  -6  -3  13       50.88       52.63      3.10 o 
  -5  -3  13      122.40      117.18      3.09 o 
  -4  -3  13       44.38       42.72      2.04 o 
  -3  -3  13       70.43       66.74      1.93 o 
  -2  -3  13      291.31      301.29      4.83 o 
  -1  -3  13        0.02       -0.15      0.40 o 
   0  -3  13        3.11        2.58      0.47 o 
   1  -3  13       10.66        8.44      0.81 o 
   2  -3  13       21.46       25.03      1.10 o 
   3  -3  13       18.17       14.03      1.26 o 
   4  -3  13       85.14       93.16      2.85 o 
   5  -3  13       29.29       32.84      3.10 o 
  -7  -2  13      141.16      135.14      3.52 o 
  -6  -2  13       23.63       22.13      1.53 o 
  -5  -2  13      236.10      244.28      4.87 o 
  -4  -2  13       55.06       53.22      2.19 o 
  -3  -2  13        2.75        3.09      0.64 o 
  -2  -2  13        1.98        1.37      0.48 o 
  -1  -2  13      139.53      135.04      2.77 o 
   0  -2  13        0.73        0.59      0.41 o 
   1  -2  13       54.97       50.23      1.89 o 
   2  -2  13       17.13       18.94      1.16 o 
   3  -2  13        0.02        0.08      1.84 o 
   4  -2  13      582.96      598.80     12.56 o 
  -7  -1  13       88.10       90.27      2.77 o 
  -6  -1  13        4.18        3.35      0.73 o 
  -5  -1  13       14.08       15.46      1.63 o 
  -4  -1  13       19.97       19.24      1.76 o 
  -3  -1  13        2.34        3.44      0.77 o 
  -2  -1  13      124.31      122.95      2.60 o 
  -1  -1  13      167.44      160.38      2.80 o 
   0  -1  13       22.28       23.53      1.04 o 
   1  -1  13       63.03       61.44      1.52 o 
   2  -1  13       46.44       48.53      1.67 o 
   3  -1  13      390.24      381.93      8.35 o 
   4  -1  13       61.19       66.84      3.15 o 
  -7   0  13       60.91       58.80      2.81 o 
  -6   0  13        0.18        0.09      0.62 o 
  -5   0  13       64.04       57.15      2.71 o 
  -4   0  13      132.79      134.15      4.40 o 
  -3   0  13        7.09        9.93      0.97 o 
  -2   0  13      178.78      181.51      3.42 o 
  -1   0  13      128.83      125.49      2.57 o 
   0   0  13       82.69       80.85      1.84 o 
   1   0  13      222.79      221.90      3.63 o 
   2   0  13       93.99       89.66      2.28 o 
   3   0  13       32.71       28.94      1.90 o 
   4   0  13       14.68       18.25      1.96 o 
  -7   1  13       37.40       34.36      6.20 o 
  -6   1  13      110.21      111.72      4.06 o 
  -5   1  13      121.35      114.04      4.09 o 
  -4   1  13        6.76        7.90      1.04 o 
  -3   1  13        4.56        4.88      0.78 o 
  -2   1  13      268.14      257.39      4.15 o 
  -1   1  13      128.45      120.25      2.86 o 
   0   1  13       12.79       14.60      1.01 o 
   1   1  13      137.66      134.26      2.69 o 
   2   1  13       16.07       14.19      1.11 o 
   3   1  13       71.91       71.41      2.35 o 
  -7   2  13        0.37        1.57      1.10 o 
  -6   2  13      128.13      129.30      4.53 o 
  -5   2  13       46.05       52.88      3.30 o 
  -4   2  13       46.74       48.56      1.92 o 
  -3   2  13       28.27       25.72      1.46 o 
  -2   2  13        4.15        4.59      0.71 o 
  -1   2  13        0.35        0.43      0.54 o 
   0   2  13       46.67       52.70      2.29 o 
   1   2  13        2.03        3.80      0.77 o 
   2   2  13       10.82       11.75      1.08 o 
  -6   3  13       44.78       52.64      3.00 o 
  -5   3  13       25.94       26.84      1.88 o 
  -4   3  13        0.02       -0.37      0.65 o 
  -3   3  13        7.06        8.87      0.89 o 
  -2   3  13        0.13        0.18      0.55 o 
  -1   3  13      228.76      217.40      4.40 o 
   0   3  13       71.94       64.24      1.80 o 
   1   3  13        5.48        4.97      0.78 o 
   2   3  13       15.99       18.13      1.25 o 
  -6   4  13        0.14        0.76      1.31 o 
  -5   4  13        3.49        3.45      1.02 o 
  -4   4  13       37.74       42.06      2.13 o 
  -3   4  13       43.36       45.92      1.78 o 
  -2   4  13       28.57       26.41      1.70 o 
  -1   4  13       95.14       92.58      3.31 o 
   0   4  13        1.93       -0.08      1.13 o 
  -4   5  13       16.39       16.72      1.50 o 
  -3   5  13        2.24        6.36      1.89 o 
  -2   5  13       27.93       29.24      1.87 o 
  -1   5  13        0.05        1.48      0.92 o 
  -1 -10  14       29.31       38.31      2.01 o 
   0 -10  14        5.81        8.13      0.85 o 
   1 -10  14       67.26       88.39      2.50 o 
   2 -10  14        0.01       -0.34      0.62 o 
  -2  -9  14        3.66        8.01      1.06 o 
  -1  -9  14        0.91        1.81      1.05 o 
   0  -9  14        6.57        4.36      0.74 o 
   1  -9  14        3.14        2.67      0.59 o 
   2  -9  14        1.56        2.27      0.71 o 
   3  -9  14       57.26       54.60      2.53 o 
  -3  -8  14       75.95       67.48      1.83 o 
  -2  -8  14       26.18       29.68      1.54 o 
  -1  -8  14        1.91        1.86      0.78 o 
   0  -8  14        2.99        1.96      0.85 o 
   1  -8  14       48.86       44.68      1.42 o 
   2  -8  14       30.99       42.10      1.64 o 
   3  -8  14       79.83       85.27      3.19 o 
   4  -8  14        9.56        5.44      1.20 o 
  -4  -7  14       18.21       19.68      1.28 o 
  -3  -7  14       23.96       21.47      1.15 o 
  -2  -7  14       61.07       56.44      1.70 o 
  -1  -7  14       34.05       32.24      3.19 o 
   0  -7  14       10.63       11.48      0.85 o 
   1  -7  14        2.49        1.66      0.52 o 
   2  -7  14       59.72       61.53      2.54 o 
   3  -7  14       38.35       35.26      4.18 o 
   4  -7  14       13.00        9.38      1.41 o 
  -5  -6  14      157.49      154.64      3.95 o 
  -4  -6  14       18.22       25.13      1.39 o 
  -3  -6  14       14.48       16.35      0.98 o 
  -2  -6  14      158.53      167.54      3.10 o 
  -1  -6  14       18.47       15.61      2.04 o 
   0  -6  14       12.60       14.14      0.99 o 
   1  -6  14        0.03       -0.37      0.51 o 
   2  -6  14       12.63       11.36      1.19 o 
   3  -6  14        0.28        0.99      0.86 o 
   4  -6  14        2.73        2.63      1.73 o 
  -5  -5  14       19.42       18.21      1.48 o 
  -4  -5  14        0.00       -0.10      0.44 o 
  -3  -5  14       16.47       16.38      1.02 o 
  -2  -5  14       74.98       67.32      1.78 o 
  -1  -5  14       27.13       30.77      1.37 o 
   0  -5  14       10.16        8.65      0.80 o 
   1  -5  14        8.48       12.52      0.91 o 
   2  -5  14       13.92       18.09      1.10 o 
   3  -5  14        8.91        8.08      1.22 o 
   4  -5  14      107.02      105.80      3.63 o 
  -6  -4  14       13.11       11.58      1.24 o 
  -5  -4  14       18.59       19.58      1.49 o 
  -4  -4  14       63.90       66.06      1.88 o 
  -3  -4  14       24.29       27.04      1.39 o 
  -2  -4  14       67.45       56.26      2.48 o 
  -1  -4  14       74.61       76.09      2.02 o 
   0  -4  14        4.60        7.28      0.83 o 
   1  -4  14      102.89      116.09      2.88 o 
   2  -4  14       95.54       95.10      1.95 o 
   3  -4  14        1.23        2.28      0.80 o 
   4  -4  14       42.23       46.79      2.15 o 
  -6  -3  14       66.88       64.18      4.06 o 
  -5  -3  14       15.28       13.97      1.25 o 
  -4  -3  14       33.23       36.09      1.62 o 
  -3  -3  14       29.29       29.57      1.58 o 
  -2  -3  14       17.64       18.47      1.46 o 
  -1  -3  14       34.84       32.65      1.37 o 
   0  -3  14       82.15       80.10      1.95 o 
   1  -3  14        8.17       10.72      0.90 o 
   2  -3  14       31.33       29.00      1.53 o 
   3  -3  14       91.32       77.99      3.79 o 
   4  -3  14        5.67        4.05      1.97 o 
  -6  -2  14       21.58       26.89      2.32 o 
  -5  -2  14       17.62       15.87      1.50 o 
  -4  -2  14      203.62      214.08      5.36 o 
  -3  -2  14       70.15       73.10      3.69 o 
  -2  -2  14        6.80        6.37      0.73 o 
  -1  -2  14        0.21        0.12      0.49 o 
   0  -2  14       20.52       19.36      1.00 o 
   1  -2  14       52.68       53.32      2.00 o 
   2  -2  14       75.53       85.36      2.22 o 
   3  -2  14       11.94       11.24      1.56 o 
   4  -2  14        6.48        5.57      1.35 o 
  -6  -1  14       21.60       16.15      1.80 o 
  -5  -1  14      104.50      110.46      7.41 o 
  -4  -1  14        1.01        1.89      0.66 o 
  -3  -1  14        8.63        8.19      0.83 o 
  -2  -1  14        9.92       12.56      0.96 o 
  -1  -1  14        0.58        0.84      0.51 o 
   0  -1  14      122.54      122.05      2.37 o 
   1  -1  14      129.80      123.96      2.81 o 
   2  -1  14        0.61        0.19      0.59 o 
   3  -1  14       22.42       24.23      2.10 o 
  -6   0  14       66.21       61.71      5.18 o 
  -5   0  14       66.71       62.21      2.99 o 
  -4   0  14       42.99       39.56      1.79 o 
  -3   0  14        0.09        0.23      0.45 o 
  -2   0  14      279.94      273.60      4.22 o 
  -1   0  14        0.57        1.25      0.65 o 
   0   0  14       32.71       35.93      1.20 o 
   1   0  14      135.97      144.06      3.04 o 
   2   0  14       72.13       74.95      3.12 o 
   3   0  14       52.39       54.33      1.92 o 
  -6   1  14       12.01       13.78      2.19 o 
  -5   1  14      284.59      266.08      8.13 o 
  -4   1  14      126.20      125.62      3.35 o 
  -3   1  14       16.55       15.34      1.63 o 
  -2   1  14       33.77       33.93      1.51 o 
  -1   1  14       32.66       31.20      1.67 o 
   0   1  14       90.51       92.17      2.11 o 
   1   1  14       36.54       41.30      2.19 o 
   2   1  14       15.98       15.57      1.18 o 
  -6   2  14       39.59       45.57      7.11 o 
  -5   2  14       57.85       48.90      4.66 o 
  -4   2  14      102.66       96.94      2.58 o 
  -3   2  14       59.26       71.03      2.05 o 
  -2   2  14        9.38       10.52      0.98 o 
  -1   2  14       35.83       27.72      1.42 o 
   0   2  14        3.42        5.38      0.99 o 
   1   2  14        3.52        3.57      1.22 o 
  -5   3  14      228.14      226.27      5.49 o 
  -4   3  14       18.59       21.63      3.30 o 
  -3   3  14       17.68       17.14      1.22 o 
  -2   3  14       79.48       74.51      2.11 o 
  -1   3  14        0.79        0.54      0.81 o 
   0   3  14       87.85       86.26      2.76 o 
  -4   4  14        8.36        7.15      1.30 o 
  -3   4  14       22.66       21.46      1.25 o 
  -2   4  14        0.31       -0.15      0.79 o 
  -1   4  14      109.43      106.90      3.15 o 
  -1  -9  15      154.31      167.38      4.72 o 
   0  -9  15        3.60        1.31      1.22 o 
   1  -9  15       55.53       68.02      1.81 o 
   2  -9  15        0.54        0.29      0.65 o 
  -3  -8  15        9.16        8.03      1.21 o 
  -2  -8  15       13.61       11.65      1.41 o 
  -1  -8  15       37.18       32.88      2.32 o 
   0  -8  15       16.11       18.30      1.57 o 
   1  -8  15       57.11       65.85      1.75 o 
   2  -8  15        5.19        3.72      0.99 o 
   3  -8  15       26.40       22.48      2.87 o 
  -4  -7  15        0.28        0.09      0.73 o 
  -3  -7  15       70.72       81.48      2.18 o 
  -2  -7  15       27.64       32.84      1.81 o 
  -1  -7  15       10.03        7.85      1.15 o 
   0  -7  15       37.75       36.73      2.80 o 
   1  -7  15        8.18       11.08      1.00 o 
   2  -7  15       96.95      105.74      2.67 o 
   3  -7  15       23.76       30.14      2.11 o 
  -4  -6  15      105.48      109.55      2.67 o 
  -3  -6  15      250.27      262.04      6.38 o 
  -2  -6  15       71.51       88.12      2.17 o 
  -1  -6  15      135.22      125.28      3.75 o 
   0  -6  15      344.61      358.90      7.67 o 
   1  -6  15        0.11        0.99      0.65 o 
   2  -6  15       10.97       10.70      1.01 o 
   3  -6  15        4.30        4.79      1.27 o 
  -5  -5  15      148.55      138.49      3.69 o 
  -4  -5  15       17.37       17.71      1.31 o 
  -3  -5  15        0.68        0.74      0.48 o 
  -2  -5  15       18.42       15.39      1.11 o 
  -1  -5  15      343.18      362.32      7.75 o 
   0  -5  15       29.06       26.13      1.93 o 
   1  -5  15       38.02       46.30      1.80 o 
   2  -5  15       21.97       19.19      1.01 o 
   3  -5  15        1.14        1.06      0.83 o 
  -5  -4  15       15.65       13.22      1.31 o 
  -4  -4  15        0.13        0.76      0.56 o 
  -3  -4  15        2.28        2.40      0.60 o 
  -2  -4  15       19.44       20.87      1.27 o 
  -1  -4  15       60.20       59.71      2.10 o 
   0  -4  15        0.00        0.30      0.52 o 
   1  -4  15       69.41       77.00      3.48 o 
   2  -4  15        7.23        7.45      0.81 o 
   3  -4  15       10.23       10.70      1.60 o 
  -5  -3  15        8.57       14.67      2.48 o 
  -4  -3  15       32.55       30.02      1.78 o 
  -3  -3  15        8.03        6.35      0.97 o 
  -2  -3  15        0.16        0.27      0.46 o 
  -1  -3  15        1.83        0.75      0.60 o 
   0  -3  15      141.69      135.39      2.73 o 
   1  -3  15       22.27       27.63      1.39 o 
   2  -3  15       19.67       19.46      1.39 o 
   3  -3  15      228.43      236.69      6.43 o 
  -6  -2  15        1.72        1.88      1.18 o 
  -5  -2  15      199.87      220.01      6.50 o 
  -4  -2  15        1.21        1.58      0.69 o 
  -3  -2  15       39.22       44.23      2.59 o 
  -2  -2  15      184.44      190.51      3.71 o 
  -1  -2  15       68.09       70.37      3.51 o 
   0  -2  15       74.89       65.60      2.04 o 
   1  -2  15        0.27        0.85      0.51 o 
   2  -2  15        2.97        2.94      1.14 o 
   3  -2  15       64.18       62.61      5.04 o 
  -6  -1  15      153.92      175.81      5.96 o 
  -5  -1  15        3.26        4.93      1.14 o 
  -4  -1  15       42.72       51.59      2.06 o 
  -3  -1  15      125.43      128.12      3.79 o 
  -2  -1  15      181.91      200.02      3.76 o 
  -1  -1  15        2.77        1.31      0.69 o 
   0  -1  15        0.66        1.78      0.71 o 
   1  -1  15        0.58        0.57      0.58 o 
   2  -1  15        1.31        1.87      1.09 o 
  -5   0  15        5.28        6.11      1.29 o 
  -4   0  15        0.02        0.14      0.67 o 
  -3   0  15       19.50       21.58      1.31 o 
  -2   0  15        4.05        3.47      0.68 o 
  -1   0  15        0.56       -0.35      0.61 o 
   0   0  15       41.84       43.24      1.65 o 
   1   0  15        0.48        0.75      0.69 o 
   2   0  15        0.14        0.53      0.68 o 
  -5   1  15       76.73       88.92      3.89 o 
  -4   1  15       63.21       63.16      2.37 o 
  -3   1  15       23.26       19.18      1.25 o 
  -2   1  15        3.42        4.37      0.88 o 
  -1   1  15       81.21       80.17      2.14 o 
   0   1  15       11.06       10.69      1.36 o 
   1   1  15       34.56       33.31      1.95 o 
  -5   2  15      416.50      449.82     11.22 o 
  -4   2  15       87.69       93.09      3.73 o 
  -3   2  15        0.63        1.97      0.70 o 
  -2   2  15        0.17        0.70      0.73 o 
  -1   2  15      242.39      254.59      5.33 o 
   0   2  15        1.59        0.16      0.84 o 
  -3   3  15       11.92       13.21      1.17 o 
  -2   3  15      161.87      181.05      3.59 o 
  -1  -8  16       11.87        9.81      1.38 o 
   0  -8  16       14.76       16.50      2.09 o 
   1  -8  16        1.63        2.08      0.68 o 
  -2  -7  16        4.46        3.21      0.93 o 
  -1  -7  16      119.01      121.50      3.85 o 
   0  -7  16       83.46       93.91      3.22 o 
   1  -7  16        8.02        3.71      0.95 o 
   2  -7  16        9.79        9.17      1.48 o 
  -3  -6  16        0.34       -0.16      0.53 o 
  -2  -6  16        0.01        0.56      1.08 o 
  -1  -6  16      648.68      693.25     13.29 o 
   0  -6  16        3.22        0.70      0.98 o 
   1  -6  16       55.62       58.76      2.09 o 
   2  -6  16      286.50      318.55      6.82 o 
  -4  -5  16       41.27       42.98      1.97 o 
  -3  -5  16       66.22       68.92      2.13 o 
  -2  -5  16       67.01       74.51      2.19 o 
  -1  -5  16       81.69       81.38      3.00 o 
   0  -5  16       12.37       16.12      2.19 o 
   1  -5  16      102.83      123.38      3.12 o 
   2  -5  16      165.06      172.75      3.27 o 
  -4  -4  16      287.84      285.90      6.02 o 
  -3  -4  16       15.49       18.81      1.28 o 
  -2  -4  16        7.56       11.87      1.02 o 
  -1  -4  16       39.80       34.74      2.05 o 
   0  -4  16        4.20        5.57      2.09 o 
   1  -4  16       23.63       25.96      2.51 o 
   2  -4  16        4.55        2.49      0.86 o 
  -4  -3  16       63.40       69.76      3.02 o 
  -3  -3  16       17.55       20.12      1.30 o 
  -2  -3  16        2.02        1.61      0.61 o 
  -1  -3  16       22.54       22.45      1.49 o 
   0  -3  16       45.56       51.90      2.26 o 
   1  -3  16       24.54       26.69      1.34 o 
   2  -3  16       27.64       31.41      2.27 o 
  -5  -2  16       16.95       20.40      2.13 o 
  -4  -2  16        0.28       -0.72      0.60 o 
  -3  -2  16      130.12      137.54      3.12 o 
  -2  -2  16       82.81       80.23      2.28 o 
  -1  -2  16       18.68       16.07      1.29 o 
   0  -2  16      110.65      111.76      3.29 o 
   1  -2  16      142.39      137.84      2.64 o 
  -4  -1  16       84.80      105.22      6.50 o 
  -3  -1  16        7.67        8.60      1.14 o 
  -2  -1  16        0.08        0.65      0.80 o 
  -1  -1  16      146.83      148.51      3.75 o 
   0  -1  16      180.34      193.15      3.86 o 
   1  -1  16        6.77        4.22      0.82 o 
  -4   0  16       11.30        9.90      1.21 o 
  -3   0  16       16.47       13.09      1.03 o 
  -2   0  16       15.56       13.39      1.27 o 
  -1   0  16      103.84      108.04      3.90 o 
   0   0  16        1.11        2.33      0.81 o 
  -3   1  16        2.87        1.43      0.67 o 
  -2   1  16       16.62       13.97      1.34 o 
  -1   1  16       54.13       47.67      2.51 o 
  -1  -6  17        4.31        4.60      1.09 o 
   0  -6  17       14.73       14.97      2.25 o 
  -2  -5  17        0.43       -0.51      0.72 o 
  -1  -5  17       32.66       31.43      2.13 o 
   0  -5  17       60.35       70.43      4.51 o 
  -3  -4  17        3.50        3.15      0.80 o 
  -2  -4  17      106.56      102.97      3.53 o 
  -1  -4  17        0.39        1.46      1.49 o 
   0  -4  17        0.02        1.44      1.92 o 
  -3  -3  17       16.14       17.35      1.26 o 
  -2  -3  17       22.19       17.82      1.44 o 
  -1  -3  17       48.67       53.71      3.60 o 
   0  -3  17        0.08        0.66      0.88 o 
  -3  -2  17       10.06        9.78      1.03 o 
  -2  -2  17        5.49        6.25      0.92 o 
  -1  -2  17       64.80       71.34      2.72 o 
  -2  -1  17      133.71      155.77      3.72 o 
                                                 
